# Supplementary material for: RNF43 G659fs is an oncogenic colorectal cancer mutation and sensitizes tumor cells to PI3K/mTOR inhibition
Source: Nat Commun. 2022 Jun 8;13:3181. doi: 10.1038/s41467-022-30794-7 (PMC9177965; doi:10.1038/s41467-022-30794-7)
Supplement: Supplementary file 3 — Supplementary Data 1 [file 41467_2022_30794_MOESM3_ESM.xlsx]

## Sheet: S. Data 1
Supplementary Data 1: Primary drug screening hit list (612 compounds, z-score < -3)
BROADID	Compound Name	RNF43_659mut activity	sg_Ctrl activity	sg_Ctrl activity - RNF43_659mut activity
BRD-A34205397-001-04-5	SULOCTIDIL	-87.2189	-12.2121	75.0068
BRD-K72005722-001-01-2	VT-464	-54.8485	9.17404	64.0226
BRD-K72868067-001-02-4	SAR405	-57.8741	1.21726	59.0914
BRD-K98203492-003-04-1	GSK J4 HCl	-82.6894	-27.5382	55.1512
BRD-K03449891-001-08-6	Foretinib (GSK1363089)	-92.1968	-37.7762	54.4206
BRD-K07753030-003-17-6	ACECAINIDE HYDROCHLORIDE	-53.1735	-3.92008	49.2535
BRD-K86525559-003-01-7	AZD 7762 hydrochloride	-79.6064	-32.6017	47.0047
BRD-K04704168-003-15-0	Clemizole hydrochloride	-32.7096	11.5819	44.2915
BRD-K29895144-001-01-0	SKLB1002	-29.529	14.6183	44.1473
BRD-K49075727-001-08-5	Nintedanib (BIBF 1120)	-73.7984	-34.1724	39.626
BRD-K02764365-001-13-6	Methiazole	-43.6753	-5.8334	37.8419
BRD-A46335897-003-27-8	Promethazine (hydrochloride)	-40.6933	-3.75657	36.9368
BRD-K73838513-003-05-5	Cinacalcet HCl	-78.1114	-41.6919	36.4195
BRD-K01826819-003-04-9	SKF 96365 hydrochloride	-67.1614	-31.2719	35.8895
BRD-K32744045-001-34-6	disulfiram	-79.1543	-43.6237	35.5306
BRD-K06328344-015-01-7	Bremelanotide (Acetate)	-42.0849	-7.64233	34.4426
BRD-K19171642-001-02-3	CP-91149	-26.8074	7.41367	34.2211
BRD-A81370665-001-06-9	BI-D1870	-29.4204	4.40597	33.8264
BRD-K54997624-001-06-0	BYL719	-49.8026	-16.0287	33.7739
BRD-K88625236-001-05-9	Nonoxinol 9	-55.8621	-22.2963	33.5659
BRD-K42805893-001-04-9	AZD-9291	-82.3281	-50.6061	31.722
BRD-A45498368-001-07-1	WYE-125132 (WYE-132)	-50.9471	-19.3816	31.5655
BRD-K73815512-001-02-5	HC-030031	-55.2551	-23.7952	31.4599
BRD-A55913614-316-09-6	PRIMAQUINE PHOSPHATE	-52.6634	-22.426	30.2374
BRD-A31362467-065-01-3	Capreomycin (sulfate)	-29.4754	0.515364	29.9908
BRD-K85479953-001-12-1	STF-62247	-85.6545	-55.7592	29.8953
BRD-K23677682-003-01-2	Voreloxin (Hydrochloride)	-60.2926	-30.8835	29.409
BRD-K92991072-001-06-4	PAC 1	-71.8954	-42.7395	29.1559
BRD-K40109029-001-02-9	SB505124	-79.1998	-50.6588	28.541
BRD-A28467416-002-01-0	PI 3-K/mTOR Inhibitor III, PKI-179	-64.4886	-36.2276	28.2609
BRD-K90747162-001-01-4	KG 5	-64.4352	-36.4368	27.9984
BRD-K28352084-001-02-3	CH5132799	-53.1256	-25.2179	27.9077
BRD-A73679382-236-01-8	MK-571 (sodium salt)	-22.5836	5.04166	27.6252
BRD-A86619021-001-04-8	Andrographolide	-27.5082	-0.517646	26.9906
BRD-A33692381-001-01-9	ZIDOVUDINE [AZT]	-28.9716	-2.50999	26.4616
BRD-A91031770-001-01-8	SB 268262	-49.1896	-22.7488	26.4407
BRD-K20958582-001-01-4	TH-302	-53.1816	-27.2669	25.9147
BRD-K09443272-001-03-3	PHA-680632	-46.7701	-21.2112	25.5589
BRD-K40438880-305-06-6	Spermidine trihydrochloride	-26.8456	-2.45995	24.3857
BRD-K90316462-003-01-1	MK2-IN-1 (hydrochloride)	-45.6671	-21.313	24.3541
BRD-K49071277-001-04-7	SECURININE	-29.8295	-6.18647	23.6431
BRD-K87512222-019-01-7	Taltobulin (trifluoroacetate)	-56.5792	-33.2393	23.3398
BRD-K24548560-342-02-1	EVANS BLUE	-43.7089	-20.3756	23.3333
BRD-K87124298-001-04-2	OSI-027	-50.5453	-27.4645	23.0808
BRD-A72711497-236-03-8	LASALOCID SODIUM	-65.7922	-42.9485	22.8436
BRD-K25244359-066-03-4	Apatinib (YN968D1)	-45.4632	-22.6871	22.7762
BRD-K72951360-001-01-4	Valrubicin	-48.1621	-25.3978	22.7643
BRD-K59317601-001-05-5	INK 128 (MLN0128)	-74.9396	-52.5427	22.3969
BRD-K15409150-001-05-8	Penfluridol	-83.0056	-60.6217	22.3838
BRD-K69280563-346-01-7	Vinorelbine (ditartrate)	-62.4	-40.024	22.3761
BRD-K40175214-001-11-6	Torin 1	-56.6172	-34.557	22.0602
BRD-K89899948-001-01-7	AI-10-49	-37.9046	-16.017	21.8876
BRD-K45399554-001-03-2	CAM-9-027-3	-88.6514	-66.7851	21.8663
BRD-K68174511-001-08-2	Torin 2	-63.8489	-42.0955	21.7534
BRD-K28120222-001-08-4	Parthenolide	-28.1237	-6.72764	21.3961
BRD-K52762805-001-01-2	Epothilone D	-63.7038	-42.3229	21.3809
BRD-K60171656-001-01-6	ARQ-092	-70.3801	-49.0624	21.3177
BRD-A68631409-001-06-2	Evodiamine (Isoevodiamine)	-24.8202	-3.62467	21.1955
BRD-K60443845-001-08-6	CHLORMIDAZOLE	-60.4727	-39.3889	21.0839
BRD-K04032780-001-01-8	PD1-PDL1 inhibitor 1	-24.2378	-3.461	20.7768
BRD-K36740062-001-06-6	GSK1070916	-84.564	-63.7945	20.7696
BRD-K89561498-001-03-3	SN 38	-83.9661	-63.317	20.6491
BRD-K49294207-300-04-6	BIBU 1361 dihydrochloride	-37.07	-16.4497	20.6203
BRD-K14590126-001-01-6	2-{[(2E,6E)-3,7,11-trimethyl-2,6,10-dodecatrienyl]sulfanyl}benzamide	-26.5685	-6.12772	20.4407
BRD-K54634444-001-05-9	ARTESUNATE	-37.1781	-16.816	20.3621
BRD-A09554849-236-07-6	8-Bromo-cAMP, sodium salt	-26.8012	-6.5285	20.2727
BRD-K52256627-300-06-6	CHLORHEXIDINE DIHYDROCHLORIDE	-45.1195	-24.9368	20.1827
BRD-K21670884-001-01-9		-25.7208	-5.71476	20.0061
BRD-K99113996-001-02-0	AZD2014	-62.4752	-42.8126	19.6626
BRD-K85606544-001-09-1	Neratinib (HKI-272)	-50.2907	-30.9036	19.3871
BRD-K37249724-001-28-1	Astemizole	-23.2478	-3.91955	19.3282
BRD-K41278234-001-03-0	CUDC-101	-90.3159	-71.0258	19.2901
BRD-K76406695-001-02-9	CCT128930	-39.2056	-20.7495	18.4561
BRD-K71480163-001-01-4	GDC-0068	-53.6193	-35.4154	18.2039
BRD-K09372874-001-01-0	Merimepodib	-41.468	-23.5696	17.8984
BRD-K98572433-001-02-9	AZD8931 (Sapitinib)	-41.8981	-24.1308	17.7674
BRD-A36057565-001-01-0	Bruceantin	-92.1376	-74.4365	17.7011
BRD-K61397605-001-03-4	Romidepsin	-94.888	-77.2794	17.6087
BRD-K24844714-001-25-2	FLUOROURACIL	-32.3163	-14.7848	17.5315
BRD-K03406345-001-27-8	Azacitidine	-24.4096	-7.11315	17.2965
BRD-K81728688-001-04-4	WZ8040	-59.8881	-42.6912	17.1969
BRD-K71823332-001-03-7	Epothilone A	-69.0153	-51.8501	17.1652
BRD-A08840375-001-01-3	Dual Specificity Protein Phosphatase 1/6 Inhibitor, BCI	-91.6793	-74.5577	17.1215
BRD-K52113681-003-02-1	CP 339818 hydrochloride	-62.4808	-45.3707	17.1101
BRD-K04548931-003-16-5	Epirubicin HCl	-93.5487	-76.4514	17.0973
BRD-K68408467-065-01-8	PROFLAVINE HEMISULFATE	-64.4948	-47.4451	17.0497
BRD-K11927976-050-03-7	ER 27319 maleate	-52.1873	-35.323	16.8643
BRD-K97152684-001-02-7	PD 161570	-49.6021	-32.9832	16.6189
BRD-K94455792-001-01-8	ICG-001	-58.4264	-41.8422	16.5841
BRD-K75958547-238-01-0	Pitavastatin Calcium	-25.0764	-8.802	16.2744
BRD-K69932463-001-10-6	AZD8055	-71.9097	-55.9049	16.0048
BRD-K86687746-001-01-3	5-pyrimidinecarboxamide-n-hydroxy-2-4-2-naphthalenylsulfonyl-1-piperazinyl	-64.4135	-48.5339	15.8796
BRD-K42191735-001-05-3	BKM120 (NVP-BKM120, Buparlisib)	-75.924	-60.0575	15.8665
BRD-K92093830-003-34-0	Doxorubicin hydrochloride	-83.8592	-68.3044	15.5548
BRD-K89732114-300-14-7	TRIFLUOPERAZINE HYDROCHLORIDE	-34.3723	-18.8269	15.5454
BRD-K64120610-001-01-4	methyl (3aR,3a1R,4R,5S,5aR,10bR)-4-acetoxy-9-((4R,6R,8S)-4-(1,1-difluoroethyl)-8-(methoxycarbonyl)-1,3,4,5,6,7,8,9-octahydro-2,6-methanoazecino[4,3-b]indol-8-yl)-3a-ethyl-5-hydroxy-8-methoxy-6-methyl-;3a,3a1,4,5,5a,6,11,12-octahydro-1H-indolizino[8,1-cd]c	-66.305	-50.8782	15.4268
BRD-A55484088-050-04-1	(4aS,7aR,12bS)-6-((E)-benzylidene)-3-(cyclopropylmethyl)-4a,9-dihydroxy-2,3,4,4a,5,6-hexahydro-1H-4,12-methanobenzofuro[3,2-e]i	-81.4066	-65.9972	15.4095
BRD-K82135108-001-04-3	Elesclomol (STA-4783)	-30.564	-15.2746	15.2895
BRD-K57169635-001-04-5	Dacomitinib (PF299804, PF299)	-93.1433	-77.8819	15.2614
BRD-K15616905-001-03-1	CCCP	-83.2611	-68.1854	15.0758
BRD-K95573441-001-01-2	PFK-015	-68.9234	-54.033	14.8904
BRD-K67844266-003-01-9	MLN4924 (hydrochloride)	-77.9911	-63.185	14.8061
BRD-K29395450-001-06-8	PIK-93	-53.1516	-38.3661	14.7854
BRD-K43187018-001-03-3	GDC-0349	-36.7274	-21.9752	14.7522
BRD-K22025381-003-01-9	U 18666A	-67.4803	-52.7805	14.6998
BRD-K93123848-001-04-1	RAF265 (CHIR-265)	-81.9863	-67.4129	14.5735
BRD-K05531427-001-01-7	Briciclib	-26.6601	-12.1381	14.5221
BRD-K17743125-001-08-4	Belinostat (PXD101)	-88.2738	-73.9431	14.3307
BRD-K66808046-065-03-7	OXYQUINOLINE HEMISULFATE	-48.9187	-34.8094	14.1092
BRD-K52075715-001-06-7	Oxibendazole	-69.594	-55.7858	13.8082
BRD-K84253429-001-03-6	Zoledronic Acid	-39.1934	-25.6258	13.5676
BRD-K92428232-001-10-6	GSK461364	-89.5083	-76.0651	13.4432
BRD-K62696033-001-01-4	G-1	-69.858	-56.8943	12.9638
BRD-K87700323-003-05-1	CETYLPYRIDINIUM CHLORIDE	-92.7227	-79.9354	12.7873
BRD-K78567475-001-01-4	Dolastatin 10	-55.7375	-43.0055	12.732
BRD-K24666289-001-04-9	BAY 80-6946	-59.551	-46.8474	12.7035
BRD-K12184916-001-15-4	BEZ235 (NVP-BEZ235, Dactolisib)	-56.7628	-44.1007	12.6621
BRD-K18961567-001-01-1	LY2801653	-41.4713	-28.9587	12.5126
BRD-K23403298-003-01-9	Benzyldimethylhexadecylammonium chloride, hydrate, 97%	-46.6303	-34.2735	12.3568
BRD-K79259477-001-04-9	NVP-BHG712	-36.7903	-24.441	12.3493
BRD-K98795921-001-01-7	VS-5584	-74.0063	-61.6707	12.3357
BRD-K13238168-001-02-0	Haloprogin	-35.4764	-23.2371	12.2392
BRD-K56291712-001-01-0	SAR245409	-54.4031	-42.2475	12.1557
BRD-K77008974-001-03-2	WYE-354	-50.0274	-37.9663	12.0611
BRD-K07682953-001-01-8	Palosuran	-36.246	-24.3116	11.9343
BRD-K40255344-001-17-6	Tyrphostin 9	-79.064	-67.3339	11.7301
BRD-K26253904-001-03-1	NMS-873	-86.4159	-74.8149	11.601
BRD-A44500574-001-03-4	FLI 06	-27.0597	-15.6043	11.4554
BRD-K82357231-001-19-1	Desloratadine	-39.7995	-28.3761	11.4234
BRD-K09821361-066-25-8	Deferoxamine (mesylate)	-56.3453	-45.0222	11.3231
BRD-K52911425-001-09-8	GDC-0941	-62.841	-51.7563	11.0847
BRD-K54094468-003-11-1	Remoxipride hydrochloride	-49.5144	-38.5917	10.9228
BRD-K24556407-001-02-3	ETP-46464	-30.7063	-19.9684	10.7379
BRD-K16485616-001-13-9	mocetinostat	-87.6751	-76.9692	10.7059
BRD-A02473266-001-01-1	Cevipabulin	-72.6174	-62.108	10.5094
BRD-K19409553-001-01-6	GPR120 modulator 1	-41.587	-31.1187	10.4683
BRD-K49461364-001-02-8	TCS 21311	-43.0991	-32.6613	10.4377
BRD-K47079459-004-04-6	Cetrimonium Bromide (CTAB)	-84.5919	-74.1544	10.4375
BRD-K62196610-001-01-6	AVN-944	-66.2266	-55.9127	10.3139
BRD-K38385169-001-04-5	1-(3,3-dimethylbutyl)-3-(2-fluoro-4-methyl-5-(7-methyl-2-(methylamino)pyrido[2,3-d]pyrimidin-6-yl)phenyl)urea	-69.0247	-58.8656	10.1591
BRD-K64888243-001-04-5	AZ 960	-66.6802	-56.6724	10.0078
BRD-K69116396-001-04-1	Sertindole	-93.7081	-83.7134	9.99479
BRD-K00259736-001-16-4	COLCHICINE	-55.9192	-46.0511	9.86814
BRD-K65814004-003-02-9	Diphenyleneiodonium chloride	-61.9119	-52.0597	9.85223
BRD-K11851476-003-01-7	Pardoprunox (hydrochloride)	-64.576	-54.7636	9.81245
BRD-K19034817-001-04-8	Pacritinib	-41.4715	-31.7784	9.69306
BRD-A70649075-008-30-8	SULCONAZOLE NITRATE	-38.6683	-29.0432	9.62511
BRD-K12867552-001-04-7	PCI-24781 (Abexinostat)	-94.8542	-85.2454	9.60884
BRD-K07310275-001-02-5	PF-04691502	-94.0236	-84.5962	9.42741
BRD-K38332599-001-01-3	GSK2141795	-70.3692	-61.0542	9.31497
BRD-A51820102-008-28-9	ECONAZOLE NITRATE	-23.9339	-14.622	9.31183
BRD-K20285085-074-04-5	R406	-46.4739	-37.2743	9.19964
BRD-K03549949-001-01-0	XL388	-41.2282	-32.0739	9.15434
BRD-K28571773-001-01-6	SP 141	-69.0592	-60.1813	8.87788
BRD-K00317371-001-08-7	RITA	-51.4629	-42.75	8.71296
BRD-K23190681-001-01-1	AV-412 (free base)	-94.8258	-86.1139	8.71189
BRD-K23363278-001-02-1		-57.7833	-49.3661	8.41718
BRD-K70642949-001-04-5	GSK 2334470	-31.4177	-23.0161	8.40166
BRD-K04552268-001-01-6		-26.6787	-18.3443	8.33442
BRD-K44227013-001-08-0	Ponatinib (AP24534)	-86.7447	-78.4277	8.31696
BRD-K01573278-001-03-9	NVP 231	-37.6702	-29.3536	8.31656
BRD-K51333959-003-01-3	Siramesine (hydrochloride)	-70.6082	-62.4647	8.14342
BRD-K59469039-001-08-0	Tyrphostin AG 879	-85.1234	-77.0363	8.08708
BRD-K99792991-001-34-9	HEXACHLOROPHENE	-48.9645	-40.9331	8.03142
BRD-K91623615-001-06-8	ABT 751	-63.9032	-55.8972	8.00608
BRD-K71281111-001-04-3	SNX-2112 (PF-04928473)	-86.3567	-78.4365	7.9202
BRD-K28822270-001-01-1	Resminostat	-72.4866	-64.6213	7.86529
BRD-K06543683-066-05-4	Ro 31-8220 mesylate	-81.3365	-73.5943	7.74223
BRD-K49900195-300-01-8	WYE 687	-55.7808	-48.0618	7.719
BRD-K49350383-001-13-7	Thioguanine	-81.6192	-73.9094	7.70985
BRD-K54634444-001-04-2	Artesunate	-42.7749	-35.0882	7.68673
BRD-K66908976-001-01-8	URMC-099	-90.0722	-82.4464	7.62581
BRD-K36756879-003-08-7	ETHAVERINE HYDROCHLORIDE	-32.6881	-25.2129	7.47521
BRD-A65562236-001-01-2	Solamargine	-93.9991	-86.5664	7.43275
BRD-K29968218-001-03-2	KX2-391	-59.3727	-51.963	7.40973
BRD-K51791723-003-01-7	P276-00	-90.1155	-82.7173	7.39828
BRD-K31519811-001-02-2		-46.2098	-38.818	7.39189
BRD-K13756951-001-01-4	Bitopertin	-65.2384	-57.8866	7.35173
BRD-A46641338-323-01-3	Salinomycin monosodium salt hydrate	-79.2795	-71.9367	7.3428
BRD-K22503835-001-11-0	Scriptaid	-79.0509	-71.7316	7.3193
BRD-A68281735-001-18-6	REV-5901	-71.2702	-64.0006	7.26955
BRD-K13810148-311-03-2	Givinostat (ITF2357)	-91.3805	-84.2109	7.16967
BRD-A74914197-001-02-9	Pralatrexate	-68.8902	-61.7225	7.16768
BRD-K66175015-332-01-6	Afatinib (dimaleate)	-26.3791	-19.3172	7.06195
BRD-K60025295-003-06-6	GENTIAN VIOLET	-96.3228	-89.2937	7.02907
BRD-K90382497-001-13-1	GW 843682X	-72.4542	-65.426	7.02818
BRD-K30572193-001-02-0	CTEP (RO4956371)	-25.4832	-18.4856	6.99753
BRD-K47169076-003-01-6	3,6-diamino-9-(2-(methoxycarbonyl)phenyl)xanthylium chloride	-44.2643	-37.3604	6.90387
BRD-A68493689-001-01-9	Simeprevir	-30.0159	-23.1625	6.85336
BRD-A02743701-001-04-4	Cilnidipine	-57.5549	-50.7382	6.81666
BRD-K77987382-001-13-2	MEBENDAZOLE	-58.0597	-51.3598	6.69995
BRD-K81473043-001-14-6	17-AAG (Tanespimycin)	-90.0802	-83.4058	6.6744
BRD-K14920963-304-02-7	ERYTHROSINE SODIUM	-22.9634	-16.3371	6.62639
BRD-K77012840-300-01-6	AY 9944 dihydrochloride	-26.346	-19.8782	6.46789
BRD-K07881437-001-04-6	Danusertib (PHA-739358)	-61.9587	-55.4923	6.46638
BRD-K93217218-300-01-5	PD 166285 dihydrochloride	-86.7064	-80.3179	6.38851
BRD-K61195623-001-01-4		-64.625	-58.2632	6.3618
BRD-A55312468-001-03-9	STROPHANTHIDIN	-81.8097	-75.5057	6.304
BRD-K86118762-001-01-8	OSI-906 (Linsitinib)	-32.4984	-26.2169	6.28152
BRD-K81801188-001-05-1	PP 121	-84.8324	-78.7052	6.12722
BRD-K76674262-001-04-1	homoharringtonine	-92.687	-86.7084	5.97864
BRD-K56334280-001-05-1	Amonafide	-53.6837	-47.7131	5.97063
BRD-K26997899-001-02-2	D-64131	-61.6565	-55.6869	5.96969
BRD-K96358241-001-01-9	Harringtonine	-89.5126	-83.6036	5.90902
BRD-K11576103-003-01-1	N-benzyl-N,N-dimethyl-1-octanaminium chloride	-22.5449	-16.8109	5.73401
BRD-K82103381-003-08-6	Hydralazine hydrochloride	-46.4616	-40.7739	5.68768
BRD-K49328571-001-15-0	Dasatinib	-65.9272	-60.258	5.66921
BRD-K84868168-001-01-0	Erdafitinib	-70.3168	-64.7336	5.58325
BRD-K93918653-001-08-9	Quizartinib (AC220)	-46.2325	-40.6592	5.57331
BRD-K06542892-001-02-7	ASP 3026	-33.2688	-27.7253	5.54349
BRD-K58770988-001-01-8	NMS-E973	-26.6538	-21.114	5.53982
BRD-K85849709-001-01-5	AZD2858	-46.2951	-40.8631	5.43207
BRD-K38852836-001-02-1	Ganetespib (STA-9090)	-87.1134	-81.7311	5.38231
BRD-K20545304-001-01-6	Bardoxolone	-88.2344	-82.9181	5.31628
BRD-K76180386-001-01-6	JIB-04	-70.7059	-65.5548	5.15106
BRD-K15600710-066-05-8	Obatoclax mesylate (GX15-070)	-93.7954	-88.6983	5.09709
BRD-K53252847-001-02-1	Ansamitocin P-3	-66.7649	-61.687	5.07788
BRD-A58193911-003-18-7	OXYPHENCYCLIMINE HYDROCHLORIDE	-55.3112	-50.2611	5.05011
BRD-K35520305-001-17-7	DACARBAZINE	-31.5008	-26.4514	5.04933
BRD-K13167095-001-02-9	AR-42	-94.9801	-89.9324	5.0477
BRD-K54247840-004-01-3	ProRS Inhibitor, Halofuginone	-91.5624	-86.5355	5.02686
BRD-K33622447-066-01-9	LY2835219	-49.7719	-44.8785	4.89341
BRD-K69650333-003-13-2	Idarubicin HCl	-97.826	-92.966	4.86002
BRD-K42205652-001-05-0	MNS (3,4-Methylenedioxy-??-nitrostyrene)	-25.7968	-21.0352	4.76162
BRD-K44844162-001-01-6	GDC-0032	-53.1547	-48.4998	4.65497
BRD-K03601870-001-01-2	Ixabepilone	-42.7583	-38.1061	4.65223
BRD-K78659596-001-03-9	MLN2238	-94.3035	-89.6689	4.63463
BRD-K73197500-001-02-2	PF-04929113 (SNX-5422)	-89.3792	-84.8034	4.57579
BRD-K38627885-001-01-9	APY0201	-56.3902	-51.8197	4.57055
BRD-K34581968-001-05-3	BMS 536924	-55.0385	-50.4702	4.56829
BRD-K09877029-001-01-2	PND-1186	-64.5536	-60.0025	4.55105
BRD-K07972848-001-02-0	GSK2126458 (GSK458)	-93.833	-89.3361	4.49691
BRD-K05524748-003-04-4	Dronedarone HCl	-96.1588	-91.6722	4.48666
BRD-K92093830-003-35-7	Doxorubicin (Adriamycin)	-94.012	-89.566	4.44602
BRD-K18834913-001-03-7	LB 42708	-42.8257	-38.5033	4.32243
BRD-K01683783-001-02-6	TAK-901	-90.1176	-85.856	4.26155
BRD-K26420709-001-01-7	4-amino-7-((2R,3R,4S,5R)-3,4-dihydroxy-5-(hydroxymethyl)tetrahydrofuran-2-yl)-7H-pyrrolo[2,3-d]pyrimidine-5-carbonitrile	-94.1671	-89.9114	4.25569
BRD-K62008436-001-25-4	Taxol	-58.407	-54.1746	4.23236
BRD-K92093830-001-05-4	DOXORUBICIN	-94.0247	-89.8111	4.21361
BRD-K37379014-001-02-0	ARRY-520	-73.8451	-69.6682	4.17688
BRD-K75352575-001-01-3	KPT-276	-72.2104	-68.0437	4.1667
BRD-K21361524-001-01-1	KPT-330	-73.8791	-69.7959	4.08321
BRD-K73197500-001-04-8	PF-04929113	-91.3484	-87.3833	3.96507
BRD-A27376179-001-01-3	CEP-701	-88.5387	-84.5999	3.93877
BRD-K47832606-001-30-1	Floxuridine	-58.1336	-54.2057	3.92789
BRD-K17061841-001-03-5	Stattic	-94.9669	-91.042	3.92493
BRD-K72827473-001-01-0	CEP-37440	-89.3921	-85.4908	3.9013
BRD-K21865955-003-01-5	NS-018 (hydrochloride)	-46.8817	-42.9821	3.89956
BRD-K73197500-066-01-7	SNX-5422	-87.709	-83.8462	3.86283
BRD-K13662825-001-07-5	Dinaciclib (SCH727965)	-88.1651	-84.3409	3.82417
BRD-K72414522-001-06-7	AZD5438	-91.503	-87.6808	3.82222
BRD-K04701033-001-04-7	VE-822	-78.2846	-74.5163	3.7683
BRD-K29254801-001-14-7	THIRAM	-72.7939	-69.0412	3.75267
BRD-K75649340-001-13-1	Thioguanosine	-80.2655	-76.5623	3.70321
BRD-K88025533-003-03-3	Fingolimod (FTY720) HCl	-97.7935	-94.0917	3.70177
BRD-K41783120-001-02-8	Apilimod	-65.9916	-62.4229	3.56869
BRD-K07572174-001-39-4	Curcumin	-87.6824	-84.2397	3.44263
BRD-K92213669-001-01-3	Lomitapide	-95.7037	-92.2698	3.43387
BRD-K58435339-001-03-0	AT13387	-91.7448	-88.3175	3.42731
BRD-K07265709-003-05-6	Dexrazoxane Hydrochloride	-48.064	-44.6392	3.42475
BRD-K74305673-001-06-2	IMD 0354	-94.3621	-90.9436	3.41851
BRD-A19633847-050-32-1	PERHEXILINE MALEATE	-92.3685	-88.9761	3.39247
BRD-K55187425-236-07-8	Rigosertib (sodium)	-58.1932	-54.811	3.38223
BRD-A64553394-001-04-4	SDZ-201106	-23.9179	-20.545	3.37291
BRD-K69694239-001-02-2	Bardoxolone Methyl	-96.7791	-93.4249	3.35427
BRD-A00758722-001-03-1	NORETHYNODREL	-62.7625	-59.4237	3.33882
BRD-K68065987-300-09-1	MK-2206 2HCl	-42.7406	-39.4384	3.30214
BRD-K02130563-001-14-8	Panobinostat	-99.3176	-96.0588	3.25889
BRD-K63068307-001-08-9	ZSTK474	-32.9963	-29.7401	3.25619
BRD-K14560436-001-01-4	SB1317	-92.8351	-89.6092	3.22599
BRD-K11911061-003-11-9	GR 127935 hydrochloride	-61.007	-57.7861	3.22091
BRD-K56957086-001-06-3	LAQ824 (Dacinostat)	-95.3785	-92.1583	3.22015
BRD-K56932272-001-01-1	BMS 566419	-45.8736	-42.6926	3.18093
BRD-K82967180-001-01-6	LY3023414	-81.6934	-78.5739	3.11948
BRD-A51571244-001-01-9	Hypoestoxide, Hypoestes rosea	-28.6017	-25.4904	3.11129
BRD-K41213548-001-02-0	KW-2478	-93.0304	-89.9499	3.08051
BRD-K65924316-001-07-2	JNJ 26854165 (Serdemetan)	-93.4067	-90.3267	3.08001
BRD-K83837640-001-04-8	Quisinostat (JNJ-26481585)	-95.8598	-92.7854	3.07439
BRD-K30867024-003-03-3	SB 216641 hydrochloride	-93.689	-90.6183	3.0707
BRD-K52233191-001-02-4	R547	-68.9888	-65.9403	3.04848
BRD-K96259238-001-01-4	Y-320	-36.3702	-33.3624	3.00782
BRD-K43644456-001-04-0	WP1130	-95.3442	-92.3979	2.9463
BRD-K40604024-001-01-6	KRCA 0008	-24.3079	-21.5432	2.76468
BRD-K58811567-001-02-7	HKI 357	-30.8494	-28.0964	2.75292
BRD-K21025364-001-04-9	TAE226 (NVP-TAE226)	-73.0565	-70.3058	2.75066
BRD-K79753741-001-03-3	2-[(3-[(2S)-2-amino-2-carboxyethyl]-2,6-dioxo-3,6-dihydro-1(2H)-pyrimidinyl)methyl]benzoic acid	-36.8192	-34.0703	2.74889
BRD-K33277808-331-01-3	OUABAIN OCTAHYDRATE	-90.4114	-87.6992	2.71211
BRD-K12502280-001-11-4	Fedratinib (SAR302503, TG101348)	-95.0179	-92.444	2.57397
BRD-K86309810-001-01-5	(S)-1-(1-(4-chloro-3-fluorophenyl)-2-hydroxyethyl)-4-(2-((1-methyl-1H-pyrazol-5-yl)amino)pyrimidin-4-yl)pyridin-2(1H)-one	-54.6389	-52.0883	2.55058
BRD-K04568635-300-01-4		-94.5863	-92.0766	2.50969
BRD-K37890730-001-15-1	Camptothecin	-93.9785	-91.496	2.48255
BRD-A40413915-003-01-2	NTNCB hydrochloride	-63.8336	-61.3834	2.45014
BRD-K51350053-048-17-3	Toremifene Citrate (Fareston, Acapodene)	-85.2145	-82.8021	2.41246
BRD-K39484304-001-16-5	Triptolide (PG490)	-90.183	-87.7802	2.40281
BRD-K45528773-001-06-4	M344	-84.3668	-81.9943	2.37244
BRD-K23925186-001-02-8	Oridonin (Isodonol)	-97.1798	-94.935	2.24484
BRD-K10958118-003-01-5	L-778123 (hydrochloride)	-45.6619	-43.4229	2.23894
BRD-A42335949-300-10-6	Alexidine HCl	-90.6476	-88.4178	2.22982
BRD-K29713308-001-01-7	MEBHYDROLIN	-59.1579	-56.9393	2.21855
BRD-K22149900-001-03-9	Ceritinib (LDK378)	-97.249	-95.0419	2.2071
BRD-K13049116-001-03-2	BMS-754807	-80.3096	-78.1292	2.18044
BRD-K35329391-334-01-7	GZD824	-96.2075	-94.041	2.16651
BRD-K61734568-003-02-1	2,3-DCPE hydrochloride	-45.4037	-43.2384	2.16526
BRD-A64064900-001-02-3	Sangivamycin	-95.1228	-92.973	2.14975
BRD-K91601245-001-12-0	Mercaptopurine (6-MP)	-51.5728	-49.425	2.14779
BRD-K25279140-001-01-5	MK-8745	-27.7057	-25.6499	2.05581
BRD-K59456551-001-22-6	Abitrexate (Methotrexate)	-67.9138	-65.9514	1.96241
BRD-K56981171-001-02-8	Brigatinib	-82.9294	-81.0135	1.91591
BRD-K87468701-001-01-0	EPZ011989	-37.4631	-35.5853	1.87782
BRD-K83988098-001-02-0	17-DMAG (Alvespimycin) HCl	-93.8851	-92.099	1.78605
BRD-K14274271-001-02-8	XL228	-86.0544	-84.3259	1.72856
BRD-K99498722-001-03-4	(3Z,6Z)-3-benzylidene-6-[(5-tert-butyl-1H-imidazol-4-yl)methylene]-2,5-piperazinedione	-55.7226	-54.0078	1.71473
BRD-K13044802-001-03-2	Ciclopirox (Penlac)	-85.1252	-83.4355	1.68966
BRD-K78431006-001-11-0	Crizotinib (PF-02341066)	-97.1152	-95.4267	1.68856
BRD-K47869605-001-32-0	PODOFILOX	-59.8997	-58.2308	1.66893
BRD-A36331462-001-02-1	Oprozomib (ONX 0912)	-95.3078	-93.6464	1.6614
BRD-K58122457-003-01-0	Hesperadin hydrochloride	-77.0668	-75.4055	1.66134
BRD-A41385909-001-02-1	1,7,7-trimethylbicyclo[2.2.1]hept-2-yl acetate	-28.0517	-26.4892	1.56251
BRD-K64538373-001-01-4	RO4987655	-76.546	-75.0382	1.50781
BRD-K59831625-001-01-6	LDN-212854	-97.6917	-96.2011	1.49054
BRD-K53734668-003-02-0	PRT062607 (P505-15, PRT2607, BIIB057) HCl	-35.6377	-34.1525	1.48516
BRD-A03506276-001-01-5	XL888	-85.8451	-84.366	1.4791
BRD-K37492701-001-02-9		-98.2621	-96.7851	1.47703
BRD-K61443650-236-13-1	THIMEROSAL	-96.4508	-94.9762	1.47459
BRD-A68969091-001-06-9	echinomycin	-88.0069	-86.5915	1.41536
BRD-K77791657-003-01-7	3-deazaneplanocin A (DZNeP) HCl	-41.5511	-40.1369	1.41422
BRD-K36055864-001-20-0	4-{(2R)-2-[(1S,3S,5S)-3,5-dimethyl-2-oxocyclohexyl]-2-hydroxyethyl}-2,6-piperidinedione	-82.4907	-81.1757	1.31491
BRD-K72723676-003-17-8	BENZETHONIUM CHLORIDE	-98.4729	-97.1741	1.29883
BRD-K92150287-066-02-0	Exatecan (Mesylate)	-91.6786	-90.3847	1.29387
BRD-K51911221-001-01-2	Nemorubicin	-96.6058	-95.3157	1.29003
BRD-K02017404-300-07-0	NVP-BSK805 2HCl	-93.7115	-92.426	1.28558
BRD-K81418486-001-47-5	Vorinostat (SAHA)	-85.6774	-84.3942	1.28314
BRD-K67915505-001-01-2	NVP-HSP990	-82.3554	-81.1161	1.2394
BRD-K65928735-001-06-8	AZD 1480	-32.815	-31.6082	1.20686
BRD-K84605263-003-01-6	KHK-IN-1 (hydrochloride)	-95.7775	-94.6087	1.16879
BRD-K03067624-001-02-3	Emetine	-93.8318	-92.7078	1.12399
BRD-K36529613-001-02-6	PU-H71	-86.9606	-85.8428	1.11786
BRD-K77841042-001-15-8	Brefeldin A	-99.3497	-98.2645	1.08519
BRD-K24576554-001-04-8	AT9283	-72.2569	-71.1785	1.07836
BRD-K15025317-001-17-7	BAY 11-7082 (BAY 11-7821)	-98.7947	-97.728	1.06671
BRD-K66898851-003-03-3	13-methyl[1,3]benzodioxolo[5,6-c][1,3]dioxolo[4,5-i]phenanthridin-13-ium chloride	-97.3021	-96.2474	1.05469
BRD-K76703230-004-04-1	YM155 (Sepantronium Bromide)	-96.6482	-95.6423	1.00589
BRD-K57080016-001-19-1	selumetinib	-71.6428	-70.6377	1.00508
BRD-K60446698-001-01-2	ONX-0914 (PR-957)	-95.3871	-94.4203	0.96685
BRD-K83988098-003-03-4	17-DMAG HCl (Alvespimycin)	-91.3826	-90.4166	0.965927
BRD-K77638923-001-02-0	CUDC-907	-94.5117	-93.5486	0.963081
BRD-K81197548-003-01-4	NSC 632839 hydrochloride	-93.6447	-92.7147	0.929932
BRD-K09951645-001-06-8	Dabrafenib (GSK2118436)	-69.3556	-68.4332	0.922356
BRD-K36889451-001-01-1	Tetramethylthiuram monosulfide	-30.8594	-29.9375	0.921942
BRD-K33277808-001-01-2	Ouabain	-89.9987	-89.0858	0.912899
BRD-K80700417-001-04-2	SGI-1776 free base	-53.0413	-52.1518	0.889511
BRD-K62213621-001-01-6	Dihydroartemisinin (DHA)	-30.8692	-30.0122	0.857039
BRD-K66401437-001-03-3	THZ1	-87.2192	-86.4064	0.812782
BRD-K89053832-001-01-0		-87.6012	-86.7951	0.806137
BRD-K38527262-300-01-0	3-(8,8-dipropyl-2-azaspiro[4.5]decan-2-yl)-N,N-diethylpropan-1-amine dihydrochloride	-96.3588	-95.576	0.782806
BRD-K97010173-001-04-1	Deferasirox	-27.8789	-27.097	0.781966
BRD-K43389675-003-16-7	Daunorubicin HCl (Daunomycin HCl)	-97.7089	-96.9324	0.776459
BRD-K21680192-300-16-9	Mitoxantrone Hydrochloride	-100.453	-99.7145	0.738625
BRD-K60230970-001-16-7	MG-132	-96.9167	-96.1992	0.717567
BRD-K22064724-001-01-8	Napabucasin	-97.1116	-96.4473	0.664303
BRD-K79090631-001-22-3	CGP 60474	-86.6246	-85.9754	0.649239
BRD-K86797399-001-04-4	Pracinostat (SB939)	-99.2537	-98.6159	0.637772
BRD-K77841042-001-11-7	Brefeldin A	-97.4592	-96.8267	0.632439
BRD-K41859756-001-09-2	NVP-AUY922	-86.6462	-86.0155	0.630749
BRD-K13387373-004-14-5	Thonzonium Bromide	-95.0822	-94.4588	0.623405
BRD-A64242993-001-05-6	LANATOSIDE C	-89.7442	-89.122	0.622215
BRD-K99545815-001-06-3	PF-562271	-83.6933	-83.104	0.589252
BRD-K72533376-001-01-2	4-[(5R,5aR,8aR,9S)-9-({4,6-O-[(1R)-ethylidene]-beta-D-glucopyranosyl}oxy)-6-oxo-5,5a,6,8,8a,9-hexahydrofuro[3',4':6,7]naphtho[2,3-d][1,3]dioxol-5-yl]-2,6-dimethoxyphenyl dihydrogen phosphate	-25.3261	-24.7404	0.585663
BRD-K60348325-065-09-9	Brilliant Green, pure, high purity biological stain	-97.6856	-97.1584	0.527233
BRD-K00337317-001-06-6	NU7441 (KU-57788)	-57.6008	-57.1089	0.491926
BRD-K72815923-034-01-2	Xanomeline (oxalate)	-59.1337	-58.6514	0.482286
BRD-K17561142-003-35-8	Amiodarone HCl	-99.3606	-98.8887	0.471954
BRD-K29950728-048-18-2	Clomifene citrate (Serophene)	-98.3814	-97.9149	0.466537
BRD-K42828737-044-10-8	Sunitinib Malate (Sutent)	-99.6685	-99.2241	0.444344
BRD-K15179879-001-03-2	Carfilzomib (PR-171)	-97.0538	-96.6195	0.434284
BRD-K18518344-001-15-9	Digitoxigenin	-87.1538	-86.7261	0.427662
BRD-K22127577-001-03-7	Crenolanib (CP-868596)	-98.2973	-97.9656	0.331646
BRD-K68202742-001-16-5	Trichostatin A (TSA)	-95.2366	-94.9321	0.304481
BRD-K03765900-001-01-9	XL-647	-90.6351	-90.3377	0.297379
BRD-K11663430-001-02-3		-42.9406	-42.7101	0.23052
BRD-A85667082-001-11-9	FULVESTRANT	-38.6527	-38.5067	0.146017
BRD-K97181463-003-02-9	Benidipine hydrochloride	-85.7714	-85.6423	0.129116
BRD-K93468883-001-02-0	IPI-145 (INK1197)	-24.351	-24.2628	0.0882349
BRD-K24593301-001-02-3	AZD3463	-95.8024	-95.7336	0.0688438
BRD-K69650333-003-14-0	Idarubicin HCl	-97.2875	-97.2533	0.0341721
BRD-K43389698-001-09-9	SNS-032 (BMS-387032)	-81.8006	-81.8162	-0.0156708
BRD-K38018935-001-01-1	OTS514	-92.6339	-92.6499	-0.0160637
BRD-K64866502-001-03-9	CYC116	-59.6938	-59.7722	-0.0784092
BRD-K40331046-305-02-3	(R)-CR8	-91.9975	-92.0794	-0.0819015
BRD-K53665955-001-03-0	MK-5108 (VX-689)	-24.5196	-24.6175	-0.0979395
BRD-K86410485-001-01-5	Eliglustat	-40.1286	-40.3596	-0.23094
BRD-K59325863-001-02-8	CEP-18770 (Delanzomib)	-95.0759	-95.4362	-0.360317
BRD-K16478699-001-09-2	PLX-4720	-46.8074	-47.1787	-0.371305
BRD-K30577245-341-01-9	DOCETAXEL	-58.1603	-58.5693	-0.409
BRD-K56614220-001-19-0	CLOFAZIMINE	-75.3003	-75.739	-0.438698
BRD-K78122587-300-02-7	NNC 55-0396 dihydrochloride	-89.9633	-90.4229	-0.45956
BRD-K04853698-376-01-4	LDN193189 (Hydrochloride)	-95.2336	-95.7178	-0.484253
BRD-K19085898-001-01-8	Darapladib	-96.2002	-96.7167	-0.516479
BRD-K88510285-001-11-1	Bortezomib (PS-341)	-94.0761	-94.6009	-0.524788
BRD-K11927976-050-04-5	(2Z)-2-butenedioic acid compound with 10-(3-aminopropyl)-3,4-dimethyl-9(10H)-acridinone (1:1)	-89.1763	-89.762	-0.58572
BRD-K11773281-001-01-2	4SC-202 (free base)	-62.5972	-63.2695	-0.672293
BRD-K08151102-001-05-9	Raltitrexed (Tomudex)	-60.1658	-60.875	-0.709208
BRD-K00535541-001-06-3	9-Aminoacridine;9-Aminoacridine;Aminoacrid	-86.1021	-86.8432	-0.741123
BRD-A25687296-300-04-3	EMETINE DIHYDROCHLORIDE	-97.4545	-98.2926	-0.838158
BRD-K17203476-001-01-9	LY2874455	-87.8984	-88.8117	-0.91328
BRD-K85920262-001-02-1	WAY-600	-74.3049	-75.2481	-0.943161
BRD-K64800655-001-07-4	PHA-793887	-60.4436	-61.409	-0.965433
BRD-K99919177-001-01-3	(3beta,5beta,12beta)-3-({2,6-dideoxy-4-O-[2,6-dideoxy-4-O-(2,6-dideoxy-4-O-beta-D-glucopyranosyl-beta-D-ribo-hexopyranosyl)-beta-D-ribo-hexopyranosyl]-beta-D-ribo-hexopyranosyl}oxy)-12,14-dihydroxycar	-90.5127	-91.5044	-0.99168
BRD-K18619710-001-14-4	Digoxigenin	-78.807	-79.8169	-1.00993
BRD-K13390322-001-06-3	AT7519	-82.8067	-83.8441	-1.0374
BRD-K20417253-001-02-7	nicotinic acid 1-oxide	-65.9611	-67.0611	-1.10002
BRD-K68488863-001-04-9	ENMD-2076	-74.5546	-75.6609	-1.10624
BRD-K43621685-001-03-3	CP 673451	-93.4357	-94.5884	-1.15268
BRD-K48449981-001-02-7	ERK5-IN-1	-64.3549	-65.525	-1.17009
BRD-K72735080-001-01-0	BET-BAY 002	-63.5346	-64.7118	-1.17714
BRD-A93236127-001-04-5	DIGITOXIN	-92.2366	-93.4242	-1.18759
BRD-K01436366-001-22-2	LRRK2-IN-1	-56.0777	-57.2683	-1.19065
BRD-K68904758-001-04-3	Cephalomannine	-68.0936	-69.2937	-1.20016
BRD-K20986415-001-02-6	RGB-286638 (free base)	-78.2048	-79.4129	-1.2081
BRD-K64857848-001-06-4	ERK5-IN-1	-43.4298	-44.669	-1.23926
BRD-K78177893-001-02-4	A-674563	-89.4769	-90.7288	-1.25192
BRD-K84034737-001-01-1	TP-0903	-94.8329	-96.101	-1.26806
BRD-K08799216-001-05-3	Pelitinib (EKB-569)	-77.3994	-78.6781	-1.27864
BRD-K53734668-003-04-6	PRT062607 (P505-15, BIIB057) HCl	-40.2767	-41.615	-1.33832
BRD-K00259736-001-18-0	Colchicine	-56.4057	-57.784	-1.3783
BRD-K84996356-001-01-1	AZD3514	-32.3256	-33.734	-1.40847
BRD-K75410565-001-02-9	Flurizan	-68.8649	-70.2755	-1.41056
BRD-A94756469-001-04-7	DIGOXIN	-89.3318	-90.7704	-1.43859
BRD-K99964838-001-11-9	Bosutinib (SKI-606)	-96.4826	-97.9292	-1.44658
BRD-K64881305-001-06-0	Ispinesib	-65.0747	-66.5274	-1.45278
BRD-K28132190-001-02-0	NVS-PAK1-1	-49.2883	-50.7682	-1.47988
BRD-K52644305-300-01-3	ML 786 dihydrochloride	-57.8178	-59.3006	-1.48279
BRD-K54606188-001-16-4	(+)-JQ1	-60.2205	-61.7361	-1.51561
BRD-K78809024-001-05-7	SB590885	-44.254	-45.7782	-1.52427
BRD-K43236057-001-07-1	Polydatin(Piceid)	-34.4153	-36.0224	-1.60705
BRD-K79821389-001-03-5	(4S)-4-ethyl-4-hydroxy-10-nitro-1H-pyrano[3',4':6,7]indolizino[1,2-b]quinoline-3,14(4H,12H)-dione	-93.871	-95.509	-1.638
BRD-K13211965-003-02-8	L-741,742 hydrochloride	-37.9715	-39.6603	-1.6888
BRD-K91283740-003-01-6	UNC2025 (hydrochloride)	-89.4	-91.0964	-1.69635
BRD-K53417444-003-03-1	OTSSP167 (hydrochloride)	-89.2347	-91.0526	-1.81785
BRD-K43389675-003-20-9	Daunorubicin hydrochloride	-94.006	-95.8261	-1.82009
BRD-A57886255-001-02-9	Golgicide A	-90.9149	-92.9129	-1.99799
BRD-K98179423-300-01-3	C 021 dihydrochloride	-93.5311	-95.5342	-2.00312
BRD-K03390685-001-01-7	Cobimetinib	-86.826	-88.9228	-2.09681
BRD-K30652337-004-03-9	Eletriptan hydrobromide	-25.084	-27.2296	-2.14559
BRD-K48059512-003-01-0	TAK 960 hydrochloride	-65.9319	-68.1424	-2.21043
BRD-K85140930-001-12-7	Aphidicolin	-31.8007	-34.0533	-2.25264
BRD-K93725829-001-03-8	VX-11e	-73.6765	-76.0393	-2.36272
BRD-K26531771-001-02-2	EPZ-5676	-24.0769	-26.4893	-2.41242
BRD-K43389675-003-19-1	Daunorubicin HCl	-93.5718	-96.0296	-2.45772
BRD-K08109215-001-06-4	I-BET-762	-56.9312	-59.4734	-2.54223
BRD-A55204514-003-01-2	1-(4-hydroxybenzyl)-1,2,3,4-tetrahydro-6,7-isoquinolinediol hydrochloride	-63.7367	-66.3462	-2.60944
BRD-K61228301-001-01-2	SGI-1027	-91.0025	-93.7308	-2.72831
BRD-K62965247-001-04-9	Tipifarnib	-30.5706	-33.3452	-2.77458
BRD-K44276885-001-06-6	Acarbose	-83.5364	-86.3213	-2.78488
BRD-K45293975-001-03-8	UCN-01	-88.9069	-91.7307	-2.82383
BRD-K53723268-001-01-3	PLX8394	-66.0808	-68.9832	-2.90242
BRD-K62008436-001-23-9	Paclitaxel	-49.9995	-52.9154	-2.91588
BRD-A56085258-001-01-8	LGX818	-69.4598	-72.4373	-2.9775
BRD-K43471985-001-01-4	OTX015	-56.1847	-59.172	-2.98737
BRD-K95902121-001-01-0	THZ2	-91.6959	-94.6845	-2.98859
BRD-K68747584-001-03-8	PF 03814735	-41.081	-44.0767	-2.9957
BRD-K14870255-001-02-3	R428	-28.8553	-31.8949	-3.03966
BRD-K06749501-001-05-4	GSK 1838705	-31.7686	-35.0349	-3.26632
BRD-K11636097-001-03-1	JNJ-7706621	-23.0844	-26.4739	-3.38951
BRD-K96799727-001-07-4	Pifithrin-??	-68.7978	-72.2189	-3.4211
BRD-K39484304-001-14-0	Triptolide	-88.7454	-92.1793	-3.4339
BRD-K41731458-001-15-1	TRICLOSAN	-89.3324	-92.7919	-3.45945
BRD-K15108141-001-06-6	Gemcitabine	-63.6093	-67.1275	-3.51816
BRD-K26667523-001-02-5	TAK-733	-86.753	-90.4574	-3.70435
BRD-K19871656-001-01-3	CPI-0610	-53.9332	-57.6712	-3.73804
BRD-K58529924-001-01-5	7-benzyl-4-(2-methylbenzyl)-2,4,6,7,8,9-hexahydroimidazo[1,2-a]pyrido[3,4-e]pyrimidin-5(1H)-one	-72.9268	-76.7258	-3.79908
BRD-A81541225-001-06-8	Oligomycin A	-38.3886	-42.1964	-3.80774
BRD-K49865102-001-08-4	PD0325901	-81.0886	-85.0402	-3.95164
BRD-A57798112-001-03-7	PD318088	-75.7782	-79.7412	-3.96299
BRD-K19540840-001-09-4	Saracatinib (AZD0530)	-54.7807	-58.9144	-4.13369
BRD-K91370081-001-25-1	Anisomycin	-91.152	-95.2868	-4.13478
BRD-K85751432-001-03-3	Refametinib	-74.1003	-78.3331	-4.23284
BRD-K87909389-003-04-2	Flavopiridol hydrochloride	-83.3796	-87.7087	-4.32919
BRD-K86003836-001-10-5	FLUBENDAZOLE	-46.5955	-51.2018	-4.60636
BRD-K50406511-001-26-0	HYCANTHONE	-23.1023	-27.71	-4.60776
BRD-K53281329-300-01-5	BAY 61-3606 (dihydrochloride)	-27.9275	-32.6153	-4.68778
BRD-K43410529-001-02-3	MLN 2480	-24.3784	-29.145	-4.7666
BRD-K89015388-001-01-7	GSK-923295	-54.5798	-59.3665	-4.78668
BRD-K99475619-001-01-2	Genz-644282	-81.7091	-86.5676	-4.8585
BRD-A03757454-001-03-4	FLOXURIDINE	-58.2178	-63.1522	-4.93438
BRD-K37687095-001-06-9	AZD8330	-83.4472	-88.5127	-5.06549
BRD-A71033472-003-23-9	FENDILINE HYDROCHLORIDE	-64.5227	-69.6509	-5.12825
BRD-K32289541-001-01-0	EHop-016	-79.6855	-84.9402	-5.25471
BRD-K37764012-001-04-1	PF-3758309	-73.8375	-79.1118	-5.2743
BRD-K63750851-001-22-3	Mycophenolic acid	-22.2905	-27.7222	-5.43174
BRD-K39841531-001-02-1	TG101209	-83.8896	-89.3625	-5.47288
BRD-K77908580-001-09-6	Entinostat (MS-275)	-71.7477	-77.2258	-5.47819
BRD-K55305701-001-01-2	SC144	-82.7934	-88.2737	-5.4803
BRD-K06858286-001-01-3	Cabazitaxel	-45.024	-50.5168	-5.49285
BRD-K19189338-001-05-7	10-Undecenoic acid	-66.4702	-72.0063	-5.53612
BRD-K41599323-001-02-3	Lonafarnib	-51.0265	-56.5799	-5.55337
BRD-A11815689-001-01-1	PROSCILLARIDIN A	-81.7868	-87.359	-5.57219
BRD-K49371609-003-03-8	PIK-75	-88.6548	-94.3555	-5.70067
BRD-K13949769-001-01-7	Tenovin-6	-85.8758	-91.9387	-6.06288
BRD-K98006098-001-01-6	Oleandrin	-84.3286	-90.4171	-6.08849
BRD-K13049116-001-05-7	BMS-754807	-45.1535	-51.2425	-6.08903
BRD-K24696047-001-02-3	NVP-AEW541	-55.06	-61.1702	-6.11017
BRD-K88677950-001-03-9	PD 198306	-65.4509	-71.6274	-6.17646
BRD-K53405000-001-02-8	1-(3-(tert-butyl)-1-(p-tolyl)-1H-pyrazol-5-yl)-3-(5-fluoro-2-((1-(2-hydroxyethyl)-1H-indazol-5-yl)oxy)benzyl)urea	-36.6663	-42.9456	-6.27929
BRD-K32330832-001-02-8	VER 155008	-24.906	-31.2999	-6.39381
BRD-K10362825-001-03-4	Teniposide (Vumon)	-84.3671	-90.9082	-6.54103
BRD-K54256913-001-08-7	MK-1775	-74.3763	-81.0371	-6.66072
BRD-K99170882-001-05-0	NSC319726	-82.1886	-88.8779	-6.68937
BRD-K18157228-001-01-7		-64.1889	-71.0292	-6.84031
BRD-K36222532-001-01-8	BROXALDINE	-27.6224	-34.5021	-6.87965
BRD-K91263825-003-21-4	NORTRIPTYLINE HYDROCHLORIDE	-70.1472	-77.0588	-6.91161
BRD-K93944989-001-08-0	Dihydrosphingosine	-36.8431	-43.7989	-6.95579
BRD-K95926480-003-03-6	SRT1720	-74.8068	-81.7672	-6.96042
BRD-K82244583-001-01-3	MEK162 (ARRY-162, ARRY-438162)	-75.8888	-82.9302	-7.04133
BRD-K13094524-001-07-5	PFI-1(PF-6405761)	-56.4324	-63.474	-7.0416
BRD-K71467466-001-02-3	KPT-185	-69.7284	-76.857	-7.12861
BRD-K30431096-004-01-3	Domiphen Bromide	-84.3698	-91.548	-7.17813
BRD-K64890080-001-13-8	BI 2536	-83.1877	-90.396	-7.2083
BRD-K81405859-300-02-2	JTE 607 dihydrochloride	-33.9695	-41.2495	-7.27997
BRD-K02135007-001-01-8	THZ1-R	-70.7863	-78.1142	-7.32786
BRD-K76239644-001-02-6	BMS-690514	-23.9761	-31.3797	-7.40364
BRD-K90168339-001-09-4	methyl [2-({[(methoxycarbonyl)amino]carbothioyl}amino)anilino]carbothioylcarbamate	-31.3961	-38.9236	-7.52744
BRD-K28965160-001-01-1	VRT752271	-71.1127	-78.6502	-7.53749
BRD-K13646352-001-03-8	PKC-412	-53.806	-61.3552	-7.54921
BRD-K61250553-003-32-2	LOPERAMIDE HYDROCHLORIDE	-67.5832	-75.176	-7.59289
BRD-K36363294-001-04-2	I-BET151 (GSK1210151A)	-60.5339	-68.3625	-7.82853
BRD-K47000838-001-01-6	Cytochalasin B	-28.2136	-36.0578	-7.84419
BRD-K89014967-001-04-3	Pimasertib (AS-703026)	-83.3545	-91.2072	-7.85268
BRD-K60997853-001-02-3	Milciclib (PHA-848125)	-66.2005	-74.1357	-7.93525
BRD-K07400595-001-02-7	1-(4-(((2S,4R)-2-((1H-1,2,4-triazol-1-yl)methyl)-2-(2,4-dichlorophenyl)-1,3-dioxolan-4-yl)methoxy)phenyl)-4-isopropylpiperazine	-68.0227	-76.0145	-7.99187
BRD-K04269837-359-02-9		-61.4766	-69.7331	-8.25648
BRD-K77791657-001-01-1	3-Deazaneplanocin A (DZNeP)	-38.4443	-46.7077	-8.26344
BRD-K55424922-003-03-6	Anpirtoline hydrochloride	-56.1643	-64.6719	-8.50761
BRD-K15179513-001-05-9	NVP ADW 742	-48.0222	-56.586	-8.56381
BRD-K20463415-001-01-8	LY2606368	-78.1957	-86.855	-8.65926
BRD-K42673188-003-01-7	MPC 6827 hydrochloride	-59.2329	-68.0151	-8.78226
BRD-K73073971-001-01-7	ZLN005	-58.2286	-67.0774	-8.8488
BRD-K78809024-001-03-2		-28.4951	-37.8709	-9.37579
BRD-K66766661-001-20-0	Estradiol valerate	-22.8865	-32.4501	-9.5636
BRD-K11129031-001-27-5	GEMFIBROZIL	-29.9808	-39.7471	-9.76625
BRD-K70511574-001-06-9	HMN-214	-65.7011	-75.4841	-9.783
BRD-K09456915-001-01-2	Gemcitabine (elaidate)	-41.9909	-51.8107	-9.81972
BRD-K67578145-001-10-5	GDC 0879	-29.3327	-39.1601	-9.82738
BRD-K01669786-001-02-2	Triapine	-58.8537	-69.061	-10.2073
BRD-K09785578-001-02-0	Bakuchiol	-39.5422	-49.7812	-10.2389
BRD-K96233303-001-02-7	TMS	-65.3974	-75.7043	-10.3068
BRD-K02407574-001-09-7	Parbendazole	-66.1052	-76.7277	-10.6225
BRD-K87782578-001-01-4	AVL-292	-33.3428	-44.1067	-10.7639
BRD-K13169950-001-14-4	NSC 3852	-22.0653	-32.9374	-10.8721
BRD-K33379087-001-07-5	Tivantinib	-50.8423	-61.7373	-10.8949
BRD-K51313569-001-07-8	Palbociclib	-37.1879	-48.442	-11.254
BRD-A51407134-001-02-7	2-octyl-1-dodecanol	-65.406	-76.7473	-11.3413
BRD-K05104363-001-10-0	PD184352 (CI-1040)	-66.217	-77.6338	-11.4167
BRD-K82928847-001-04-7	Rocilinostat (ACY-1215)	-34.3628	-45.8626	-11.4998
BRD-K69776681-001-06-1	Volasertib	-66.3585	-77.931	-11.5724
BRD-K73293050-001-03-1	WZ3146	-46.2611	-57.9741	-11.713
BRD-K97365803-001-04-7	8-(4-aminophenyl)-2-(4-morpholinyl)-4H-chromen-4-one	-64.8703	-76.6464	-11.7761
BRD-K56343971-001-10-6	Vemurafenib (PLX4032, RG7204)	-35.3962	-47.2429	-11.8467
BRD-K08532119-001-01-5	LMI070	-77.0146	-89.2403	-12.2257
BRD-K13314656-001-01-0	Ebastine	-79.695	-92.0854	-12.3904
BRD-K93788137-001-04-1	PF 431396	-45.3222	-57.7947	-12.4725
BRD-K50140147-001-10-1	TAE684 (NVP-TAE684)	-53.9265	-66.4642	-12.5377
BRD-K04603573-376-01-3	N~1~,N~4~-bis[3-(ethylamino)propyl]-1,4-butanediamine tetrahydrochloride	-30.9638	-43.8019	-12.8381
BRD-K79131256-001-17-9	Albendazole	-63.8232	-76.8377	-13.0145
BRD-K06982184-001-04-8	Caffeic acid	-66.6367	-80.1676	-13.5309
BRD-K36788280-001-04-6	LEE011	-26.0153	-39.6846	-13.6693
BRD-K36984403-001-03-5	Go 6983	-75.1808	-88.8656	-13.6848
BRD-K12539581-001-25-2	Nocodazole	-64.5241	-78.2821	-13.758
BRD-K06712146-001-03-8	YM-90709	-64.3601	-78.1213	-13.7612
BRD-K83699324-001-01-1	NMS-1286937	-68.9799	-82.7988	-13.8189
BRD-K08316444-001-05-0	ROTENONE	-61.5017	-75.8277	-14.326
BRD-K95921201-001-15-3	Reserpine	-26.1475	-40.6662	-14.5187
BRD-K68532323-003-05-1	SB 743921 Hydrochloride	-63.5514	-78.2763	-14.7249
BRD-K72280606-001-01-2	Gilteritinib	-46.8183	-61.7657	-14.9475
BRD-K48684885-001-04-2	Bay 11-7085	-80.3752	-95.4395	-15.0643
BRD-K68870568-066-01-5	Flumatinib (mesylate)	-33.8638	-49.0219	-15.1581
BRD-K12040459-001-07-8	AT7867	-71.5091	-86.7572	-15.2481
BRD-K49522529-001-01-1	Alfacalcidol	-54.3011	-70.0205	-15.7193
BRD-K59369769-001-20-3	VX-680 (Tozasertib, MK-0457)	-22.1562	-38.2026	-16.0464
BRD-K85402309-043-01-9	2-hydroxypropanoic acid compound with 4-amino-5-fluoro-3-[6-(4-methyl-1-piperazinyl)-1H-benzimidazol-2-yl]-2-quinolinol (1:1)	-60.6309	-77.6184	-16.9876
BRD-K73383190-001-03-1	C646	-62.2816	-79.6436	-17.3619
BRD-K62996583-001-10-3	Lidoflazine	-28.199	-45.9743	-17.7752
BRD-K21728777-001-02-3	AMG-900	-28.1567	-46.6295	-18.4728
BRD-K59204667-001-05-6	DBeQ	-22.0117	-40.9892	-18.9774
BRD-K88767641-001-01-7	AZD5582	-58.1188	-77.2189	-19.1002
BRD-K82421491-001-02-6	IPAG	-49.4573	-69.8226	-20.3652
BRD-K68164687-001-01-6	Epothilone B (EPO906, Patupilone)	-51.6819	-72.3499	-20.6679
BRD-A35588707-001-05-5	TENIPOSIDE	-59.9456	-80.8592	-20.9137
BRD-A57886255-001-01-1	Golgicide A	-52.8271	-73.8543	-21.0271
BRD-A84687895-001-04-0	Nilvadipine (ARC029)	-44.7402	-65.7678	-21.0275
BRD-K61868322-051-06-4	Tenofovir Disoproxil Fumarate	-26.8252	-48.3394	-21.5142
BRD-K43914553-001-01-5	CDK9-IN-6	-67.4234	-89.3854	-21.9619
BRD-K23248433-001-01-8	GSK962040	-39.2494	-61.9143	-22.6649
BRD-K77677632-003-03-4	SB 200646 hydrochloride	-29.2177	-52.0281	-22.8104
BRD-K03063480-001-07-4	PF 477736	-54.9263	-79.1293	-24.203
BRD-K28537285-001-01-8	Chidamide	-39.6325	-64.838	-25.2055
BRD-K96631475-001-02-4	10-DAB (10-Deacetylbaccatin)	-37.0937	-62.5988	-25.5051
BRD-K44309363-003-02-1	(R)-(-)-Niguldipine hydrochloride	-65.5801	-91.3816	-25.8014
BRD-K90195324-003-03-3	Bazedoxifene HCl	-67.2255	-93.061	-25.8355
BRD-K12251893-065-02-1	Vincristine (sulfate)	-28.3372	-54.452	-26.1148
BRD-K77224738-066-02-7	Reboxetine mesylate	-30.5093	-58.7131	-28.2037
BRD-K17977438-048-04-0	oxelaidin citrate	-30.9834	-61.1005	-30.1171
BRD-K34022604-001-09-0	Clofarabine	-30.2524	-63.4009	-33.1485
BRD-K18424115-003-01-3	TG 100572 (Hydrochloride)	-41.0963	-76.9293	-35.8329
BRD-K17511755-001-01-7	APY 29	-29.4497	-65.9258	-36.4761
BRD-K10995081-001-28-7	Perphenazine	-53.2023	-90.4885	-37.2862
BRD-K37723606-001-01-5	Dioscin	-25.809	-63.5236	-37.7146
BRD-K57774929-001-01-3	N~1~,N~1~-dimethyl-N~2~-(3-pyridinylmethyl)-N~2~-[4-(2,4,6-triisopropylphenyl)-1,3-thiazol-2-yl]-1,2-ethanediamine	-24.0086	-63.4056	-39.397
BRD-K77947974-001-16-3	Fluspirilene	-27.1835	-69.5004	-42.3169
BRD-K41705163-001-01-1	EC 144	-42.6906	-88.3801	-45.6894
BRD-K03109492-001-02-2	NSC 663284	-46.2663	-94.6819	-48.4157
BRD-K43449605-001-01-0	Oncrasin 1	-38.7355	-88.6216	-49.886
