# Supplementary material for: RNF43 G659fs is an oncogenic colorectal cancer mutation and sensitizes tumor cells to PI3K/mTOR inhibition
Source: Nat Commun. 2022 Jun 8;13:3181. doi: 10.1038/s41467-022-30794-7 (PMC9177965; doi:10.1038/s41467-022-30794-7)
Supplement: Supplementary file 4 — Supplementary Data 2 [file 41467_2022_30794_MOESM4_ESM.xlsx]

## Sheet: S.Data 2
Supplementary Data 2: Proteomic Analysis of RNF43_G659Vfs for identification of interacting partners (p < 0.05)
Name	logFC	P.Value
Heat shock 70 kDa protein 1A/1B	-1.5315	2.19e-06
Heat shock 70 kDa protein 1-like	-1.5265	2.37e-06
Heat shock-related 70 kDa protein 2	-1.47225	2.46e-06
BAG family molecular chaperone regulator 2	-1.262	6.04e-06
Heat shock 70 kDa protein 6	-1.4905	6.56e-06
Heat shock cognate 71 kDa protein	-1.2165	7.34e-06
E3 ubiquitin-protein ligase CHIP	-1.12375	1.46e-05
Histone-arginine methyltransferase CARM1	-0.8835	4.58e-05
OS=Homo sapiens GN=RNF43_659mt	-0.85683	8.27e-05
Isoform 2 of BAG family molecular chaperone regulator 5	-1.17	8.59e-05
BAG family molecular chaperone regulator 4	-1.0175	8.74e-05
Polyadenylate-binding protein 1	-0.6605	0.000313
Isoform 2 of Heterogeneous nuclear ribonucleoprotein K	-0.61425	0.00048
DnaJ homolog subfamily C member 7	-0.672	0.000494
Isoform 3 of Polyadenylate-binding protein 4	-0.563	0.000538
Isoform 2 of Poly(rC)-binding protein 2	-0.59525	0.000575
Heat shock protein 105 kDa	-0.6065	0.000575
Obscurin	-0.56575	0.000601
Stress-70 protein, mitochondrial	-0.5615	0.000604
FAS-associated factor 1	-0.60575	0.000876
Nucleoporin NUP188 homolog	-0.6075	0.001113
Nuclear pore complex protein Nup107	-0.5085	0.00119
DnaJ homolog subfamily B member 4	-0.56375	0.001308
Probable E3 ubiquitin-protein ligase makorin-2	-0.47425	0.001315
Complement component 1 Q subcomponent-binding protein, mitochondrial	-0.47275	0.001514
Isoform 3 of Polypyrimidine tract-binding protein 1	-0.45875	0.001634
Ubiquitin carboxyl-terminal hydrolase 15	-0.4945	0.001651
NADH dehydrogenase [ubiquinone] iron-sulfur protein 2, mitochondrial	-0.449	0.001766
Isoform 4 of Phosphatidylinositol 3-kinase regulatory subunit alpha	-0.4455	0.001823
Histone acetyltransferase type B catalytic subunit	-0.628	0.001879
Serine/arginine-rich splicing factor 3	-0.4415	0.001923
DnaJ homolog subfamily A member 2	-0.4725	0.002073
Matrin-3	-0.51025	0.002237
Poly(rC)-binding protein 1	-0.4215	0.002405
Isoform 2 of ELAV-like protein 1	-0.6005	0.002471
Protein arginine N-methyltransferase 5	-0.41475	0.002574
Tubulin alpha-1C chain	-0.4245	0.002591
Isoform 2 of DnaJ homolog subfamily B member 12	-0.475	0.002905
Protein SEC13 homolog	-0.48025	0.002958
Small glutamine-rich tetratricopeptide repeat-containing protein alpha	-0.402	0.003069
Polyadenylate-binding protein 4-like	-0.414	0.00312
Probable ATP-dependent RNA helicase YTHDC2	-0.402	0.003443
Alternative protein ASNSD1	-0.4775	0.003771
Tubulin beta chain	-0.4055	0.003771
Heterogeneous nuclear ribonucleoprotein H2	-0.389	0.004346
Tubulin beta-4A chain	-0.3715	0.004372
Lamin-B receptor	-0.419	0.004501
Tubulin beta-2A chain	-0.406	0.004506
PIH1 domain-containing protein 1	-0.369	0.004519
Isoform 2 of Splicing factor U2AF 35 kDa subunit	-0.3805	0.004649
Insulin receptor substrate 4	-0.403	0.004666
BAG family molecular chaperone regulator 3	-0.36575	0.004692
Tubulin beta-6 chain	-0.3855	0.004752
Tubulin alpha-4A chain	-0.3645	0.004777
Tubulin beta-4B chain	-0.3835	0.004906
Tubulin alpha-1B chain	-0.361	0.004987
Importin subunit beta-1	-0.423	0.005045
Serine/arginine-rich splicing factor 9	-0.35225	0.00578
DnaJ homolog subfamily B member 1	-0.47425	0.005803
E3 ubiquitin-protein ligase RNF126	-0.3875	0.006065
Stress-induced-phosphoprotein 1	-0.346	0.006081
Isoform 3 of Basic leucine zipper and W2 domain-containing protein 1	-0.37875	0.006319
Growth factor receptor-bound protein 2	-0.3475	0.006573
DnaJ homolog subfamily A member 1	-0.34725	0.006619
Tubulin beta-2B chain	-0.373	0.007602
ATP-dependent zinc metalloprotease YME1L1	-0.3445	0.008181
Ankyrin repeat domain-containing protein 13A	-0.3235	0.008309
Phosphatidylserine synthase 1	-0.318	0.009113
Chromodomain-helicase-DNA-binding protein 5	-0.38225	0.010141
Heterogeneous nuclear ribonucleoprotein F	-0.334	0.010377
Methionine synthase	-0.318	0.010701
SURP and G-patch domain-containing protein 2	-0.3395	0.010914
Splicing factor U2AF 65 kDa subunit	-0.43	0.011089
Heat shock 70 kDa protein 4	-0.31	0.011133
Isoform 1 of Voltage-dependent anion-selective channel protein 2	-0.311	0.011271
RNA-binding protein 4	-0.297	0.011952
26S proteasome non-ATPase regulatory subunit 2	-0.3235	0.012612
26S proteasome non-ATPase regulatory subunit 4	-0.3165	0.012751
ATP-dependent RNA helicase DHX36	-0.3605	0.013338
Putative helicase MOV-10	-0.288	0.013574
Isoform 5 of Serine/threonine-protein phosphatase 6 regulatory subunit 3	-0.287	0.013865
Prefoldin subunit 6	-0.33325	0.014414
Ubiquitin-like protein 4A	-0.407	0.014773
40S ribosomal protein S30	-0.30125	0.015228
Putative protein FAM10A5	-0.2895	0.01548
WD repeat-containing protein 6	-0.27625	0.016209
Heat shock 70 kDa protein 4L	-0.28275	0.016976
Probable ATP-dependent RNA helicase DDX17	-0.281	0.017072
ATPase family AAA domain-containing protein 3B	-0.33	0.017167
A-kinase anchor protein 8-like	-0.27275	0.017297
Probable ATP-dependent RNA helicase DDX5	-0.28	0.017637
Cleavage and polyadenylation specificity factor subunit 5	-0.312	0.018042
14-3-3 protein theta	-0.2865	0.01806
26S protease regulatory subunit 4	-0.26825	0.018215
Nuclear pore complex protein Nup160	-0.3145	0.019644
Centrosomal protein of 135 kDa	-0.28475	0.019768
NADH dehydrogenase [ubiquinone] iron-sulfur protein 3, mitochondrial	-0.26175	0.020031
Isoform 2 of UBX domain-containing protein 1	-0.3465	0.020952
A-kinase anchor protein 8	-0.26	0.021153
La-related protein 1	-0.26075	0.021182
RuvB-like 2	-0.26325	0.021236
DNA-directed RNA polymerase II subunit RPB2	-0.261	0.021608
Pre-mRNA 3'-end-processing factor FIP1	-0.2525	0.024195
Segment polarity protein dishevelled homolog DVL-2	-0.2725	0.024579
Protein quaking	-0.2495	0.025248
E3 ubiquitin-protein ligase UBR5	-0.247	0.026193
Transmembrane protein 205	-0.245	0.027257
Isoform 2 of ATPase family AAA domain-containing protein 3A	-0.2705	0.027297
Heterogeneous nuclear ribonucleoprotein L	-0.2415	0.027421
Probable ATP-dependent RNA helicase DDX27	-0.259	0.028414
Isoform 7 of Interleukin enhancer-binding factor 3	-0.25225	0.028424
Heterogeneous nuclear ribonucleoprotein H	-0.261	0.028812
Fragile X mental retardation syndrome-related protein 2	-0.314	0.029899
Putative bifunctional UDP-N-acetylglucosamine transferase and deubiquitinase ALG13	-0.2365	0.030164
Isoform 3 of Serine/threonine-protein phosphatase 6 catalytic subunit	-0.2445	0.030635
Very-long-chain (3R)-3-hydroxyacyl-CoA dehydratase 3	-0.2495	0.031039
NF-X1-type zinc finger protein NFXL1	-0.245	0.031337
Transportin-1	-0.2345	0.031595
BRISC complex subunit Abro1	-0.236	0.032193
Isoform 4 of Unconventional prefoldin RPB5 interactor 1	-0.296	0.033289
KH domain-containing, RNA-binding, signal transduction-associated protein 1	-0.3475	0.033376
La-related protein 4B	-0.2315	0.033851
ATP-dependent RNA helicase DDX50	-0.23	0.033986
Isoform 3 of Clathrin interactor 1	-0.24475	0.034882
26S protease regulatory subunit 6B	-0.2445	0.035185
RuvB-like 1	-0.232	0.036033
Magnesium transporter protein 1	-0.2365	0.036951
Exonuclease 3'-5' domain-containing protein 2	-0.2315	0.037205
Protein transport protein Sec16A	-0.3175	0.037384
Isoform 2 of DnaJ homolog subfamily C member 21	-0.2375	0.037763
Isoform 2 of NADH dehydrogenase [ubiquinone] 1 alpha subcomplex subunit 5	-0.2915	0.03801
Nuclear pore complex protein Nup98-Nup96	-0.22125	0.038689
Isoform Long of Proteasome subunit alpha type-1	-0.252	0.039571
Ras GTPase-activating protein-binding protein 1	-0.242	0.039782
Ubiquitin-associated domain-containing protein 1	-0.2465	0.040013
Isoform 2 of Serine/threonine-protein kinase 3	-0.22525	0.040496
Isoform Short of 14-3-3 protein beta/alpha	-0.22675	0.041104
Transmembrane emp24 domain-containing protein 10	-0.5035	0.04183
RNA-binding motif, single-stranded-interacting protein 2	-0.23075	0.041946
Isoform 2 of Protein transport protein Sec16A	-0.298	0.041993
Dynamin-2	-0.211	0.044387
Periplakin	-0.2175	0.044783
Isoform 4 of La-related protein 4	-0.21	0.045058
Transcriptional activator protein Pur-alpha	-0.2145	0.04606
Y-box-binding protein 3	-0.2165	0.046972
Isoform 2 of 26S proteasome non-ATPase regulatory subunit 13	-0.31375	0.047513
Eukaryotic translation initiation factor 2 subunit 1	-0.21575	0.047928
Emerin	-0.206	0.0483
Isoform 5 of Protein transport protein Sec16A	-0.3015	0.048379
Coilin	-0.25725	0.048428
