# Supplementary material for: RNF43 G659fs is an oncogenic colorectal cancer mutation and sensitizes tumor cells to PI3K/mTOR inhibition
Source: Nat Commun. 2022 Jun 8;13:3181. doi: 10.1038/s41467-022-30794-7 (PMC9177965; doi:10.1038/s41467-022-30794-7)
Supplement: Supplementary file 6 — Source Data [file 41467_2022_30794_MOESM6_ESM.xlsx]

## Sheet: Fig. 1
Fig 1a					Fig 1b					Fig 1c					Fig 1d					Fig 1e
Colony Number					TOP/FOP Reporter Activity					Colony Number					Luminescence (RLU)					Colony Number
HT29					HT29					HT29					HT29-sg-Ctrl					HCT116
sg-Ctrl -Wnt	59	40	52		sg-Ctrl -Wnt	5.67234	5.63165	6.58373		sg-Ctrl	90	52	65		Day 1	3154800	2534880	3076480		Parental	143	164	121
sg-Ctrl +Wnt	46	54	63		sg-Ctrl +Wnt	6.09063	7.285	6.44373		RNF43659mut-C1	146	165	187		Day 2	5608880	5162600	4591520		RNF43-WT-OE	152	121	113
RNF43117mut -Wnt	49	58	41		RNF43117mut -Wnt	7.11848	6.42506	5.76986		RNF43659mut-C2	178	187	165		Day 3	5043912	5092597	5317993		RNF43-G659fs-OE	267	231	271
RNF43117mut +Wnt	57	64	67		RNF43117mut +Wnt	6.36844	5.55449	5.93698							Day 4	8329880	8074280	7127560
RNF43659mut -Wnt	157	146	136		RNF43659mut -Wnt	6.6084	5.0509	6.4257		LS513					Day 5	13863560	13242400	12159760		HT29
RNF43659mut +Wnt	163	147	124		RNF43659mut +Wnt	5.66709	6.69361	5.7168		sg-Ctrl	45	54	78		Day 6	18560080	14768080	13393760		Parental	100	80	117
										RNF43659mut-C1	156	147	164							RNF43-WT-OE	87	93	129
C10					C10					RNF43659mut-C2	167	123	105		HT29-RNF43659mut-C1					RNF43-G659fs-OE	257	189	221
sg-Ctrl -Wnt	46	41	56		sg-Ctrl -Wnt	3.41134	3.26169	3.90518							Day 1	1908560	2461200	2721560
sg-Ctrl +Wnt	52	54	32		sg-Ctrl +Wnt	3.56225	3.77542	3.57863							Day 2	3931600	3714200	4201640
RNF43117mut -Wnt	47	59	43		RNF43117mut -Wnt	3.36461	2.9546	3.8287							Day 3	5299388	4643864	5644180
RNF43117mut +Wnt	163	142	142		RNF43117mut +Wnt	8.53108	7.4954	7.04201							Day 4	9648040	4419520	10659880
RNF43659mut -Wnt	168	166	152		RNF43659mut -Wnt	3.29568	4.98433	3.18676							Day 5	19827000	19103000	17756080
RNF43659mut +Wnt	175	135	147		RNF43659mut +Wnt	3.47993	3.8481	3.58633							Day 6	31962000	27107200	30616320
LS513					LS513										HT29-RNF43659mut-C2
sg-Ctrl -Wnt	32	24	31		sg-Ctrl -Wnt	2.51661	2.57065	2.75439							Day 1	2006600	1927600	2066960
sg-Ctrl +Wnt	24	45	31		sg-Ctrl +Wnt	2.17363	3.83098	3.64518							Day 2	3856960	4109400	4295480
RNF43117mut -Wnt	34	32	25		RNF43117mut -Wnt	2.59983	2.66763	2.72307							Day 3	4836840	5825697	5595993
RNF43117mut +Wnt	100	98	89		RNF43117mut +Wnt	6.74848	6.05927	5.11331							Day 4	8892800	10478040	10756880
RNF43659mut -Wnt	121	111	108		RNF43659mut -Wnt	2.4815	3.11653	2.48152							Day 5	16917760	18389520	19001400
RNF43659mut +Wnt	142	123	101		RNF43659mut +Wnt	3.21421	3.05075	3.15933							Day 6	29555000	33040080	32881240
															LS513-sg-Ctrl
															Day 1	624520	774920	701200
															Day 2	1020760	1093320	1108240
															Day 3	1552999	1373261	1230110
															Day 4	2746760	1843040	2407640
															Day 5	9648080	5968160	6090200
															Day 6	24951080	16763120	13022480
															LS513-RNF43659mut-C8
															Day 1	1692000	1571600	1789520
															Day 2	3585720	3198920	3330280
															Day 3	4451264	4513241	4749748
															Day 4	8155920	8041280	8504720
															Day 5	17204680	18449560	18689840
															Day 6	29327360	33417680	32510200
															LS513-RNF43659mut-C9
															Day 1	1456640	1142920	63680
															Day 2	2357480	2426360	2148760
															Day 3	2884411	2604677	3128092
															Day 4	6349400	3039200	5364840
															Day 5	18352280	13066240	13122360
															Day 6	29893640	27336360	28658320

## Sheet: Fig. 2
Fig 2b
	HT29					HCT116
BROADID	Compound Name	Rank	Avg HT29-sg-Ctrl growth inhibition - Avg HT29-RNF43659mut-C1 growth inhibition	PI3K/AKT/mTOR Inhibitor?		Drug	Rank	Avg HCT116-RNF43WT -OE growth inhibition - Avg HCT116-RNF43G659Vfs -OE growth inhibition		Drug	Rank	Avg LS513-RNF43659mut-C8 growth inhibition/Avg LS513-sg-Ctrl growth inhibition
BRD-A34205397-001-04-5	SULOCTIDIL	1	75.0068	FALSE		PF-04691502	1	25.9256		PKI-179	1	30.2412
BRD-K72005722-001-01-2	VT-464	2	64.0226	FALSE		NVP-BEZ235	2	23.7029		AZD8055	2	27.9958
BRD-K72868067-001-02-4	SAR405	3	59.0914	TRUE		ZSTK-474	3	23.156		AZD2014	3	22.5895
BRD-K98203492-003-04-1	GSK J4 HCl	4	55.1512	FALSE		LY3023414	4	20.407		LY3023414	4	22.5571
BRD-K03449891-001-08-6	Foretinib (GSK1363089)	5	54.4206	FALSE		PKI-179	5	19.201		copanlisib	5	20.5347
BRD-K07753030-003-17-6	ACECAINIDE HYDROCHLORIDE	6	49.2535	FALSE		buparlisib	6	15.8766		PF-04691502	6	18.2685
BRD-K86525559-003-01-7	AZD 7762 hydrochloride	7	47.0047	FALSE		Alpelisib	7	15.2773		Torin-2	7	18.1676
BRD-K04704168-003-15-0	Clemizole hydrochloride	8	44.2915	FALSE		WYE-354	8	11.4964		Torin-1	8	17.0746
BRD-K29895144-001-01-0	SKLB1002	9	44.1473	FALSE		Torin-2	9	8.81072		PIK-93	9	16.2596
BRD-K49075727-001-08-5	Nintedanib (BIBF 1120)	10	39.626	FALSE		GSK2126458	10	7.82464		XL388	10	14.3434
BRD-K02764365-001-13-6	Methiazole	11	37.8419	FALSE		CUDC-907	11	7.77048		Alpelisib	11	13.1482
BRD-A46335897-003-27-8	Promethazine (hydrochloride)	12	36.9368	FALSE		Torin-1	12	6.65813		voxtalisib	12	13.0176
BRD-K73838513-003-05-5	Cinacalcet HCl	13	36.4195	FALSE		IPI-145	13	6.36113		WYE-687	13	10.9561
BRD-K01826819-003-04-9	SKF 96365 hydrochloride	14	35.8895	FALSE		PI-828	14	6.09449		SB-2343	14	7.0101
BRD-K32744045-001-34-6	disulfiram	15	35.5306	FALSE		PIK-93	15	3.94458		CUDC-907	15	5.86769
BRD-K06328344-015-01-7	Bremelanotide (Acetate)	16	34.4426	FALSE		GDC-0941	16	2.56033		WAY-600	16	5.03942
BRD-K19171642-001-02-3	CP-91149	17	34.2211	FALSE		SAR405	17	1.66721		WYE-125132	17	5.00805
BRD-A81370665-001-06-9	BI-D1870	18	33.8264	FALSE		AZD2014	18	1.41479		SAR405	18	3.48406
BRD-K54997624-001-06-0	BYL719	19	33.7739	TRUE		XL388	19	0.702514		GDC-0941	19	2.2026
BRD-K88625236-001-05-9	Nonoxinol 9	20	33.5659	FALSE		voxtalisib	20	0.313168		MLN0128	20	1.41007
BRD-K42805893-001-04-9	AZD-9291	21	31.722	FALSE		OSI-027	21	-0.0722463		buparlisib	21	-0.0733172
BRD-A45498368-001-07-1	WYE-125132 (WYE-132)	22	31.5655	TRUE		CH5132799	22	-0.100796		WYE-354	22	-0.936267
BRD-K73815512-001-02-5	HC-030031	23	31.4599	FALSE		WYE-125132	23	-0.805059		IPI-145	23	-1.32934
BRD-A55913614-316-09-6	PRIMAQUINE PHOSPHATE	24	30.2374	FALSE		AZD8055	24	-1.12216		GSK2126458	24	-1.37924
BRD-A31362467-065-01-3	Capreomycin (sulfate)	25	29.9908	FALSE		copanlisib	25	-1.53803		CH5132799	25	-1.63922
BRD-K85479953-001-12-1	STF-62247	26	29.8953	FALSE		MLN0128	26	-1.77336		ZSTK-474	26	-2.67905
BRD-K23677682-003-01-2	Voreloxin (Hydrochloride)	27	29.409	FALSE		WAY-600	27	-5.31911		OSI-027	27	-4.38196
BRD-K92991072-001-06-4	PAC 1	28	29.1559	FALSE		taselisib	28	-10.4724		PI-828	28	-4.48869
BRD-K40109029-001-02-9	SB505124	29	28.541	FALSE		SB-2343	29	-11.4009		taselisib	29	-5.83804
BRD-A28467416-002-01-0	PI 3-K/mTOR Inhibitor III, PKI-179	30	28.2609	TRUE		WYE-687	30	-17.3534		NVP-BEZ235	30	-10.9941
BRD-K90747162-001-01-4	KG 5	31	27.9984	FALSE
BRD-K28352084-001-02-3	CH5132799	32	27.9077	TRUE
BRD-A73679382-236-01-8	MK-571 (sodium salt)	33	27.6252	FALSE
BRD-A86619021-001-04-8	Andrographolide	34	26.9906	FALSE
BRD-A33692381-001-01-9	ZIDOVUDINE [AZT]	35	26.4616	FALSE
BRD-A91031770-001-01-8	SB 268262	36	26.4407	FALSE
BRD-K20958582-001-01-4	TH-302	37	25.9147	FALSE
BRD-K09443272-001-03-3	PHA-680632	38	25.5589	FALSE
BRD-K40438880-305-06-6	Spermidine trihydrochloride	39	24.3857	FALSE
BRD-K90316462-003-01-1	MK2-IN-1 (hydrochloride)	40	24.3542	FALSE
BRD-K49071277-001-04-7	SECURININE	41	23.6431	FALSE
BRD-K87512222-019-01-7	Taltobulin (trifluoroacetate)	42	23.3398	FALSE
BRD-K24548560-342-02-1	EVANS BLUE	43	23.3333	FALSE
BRD-K87124298-001-04-2	OSI-027	44	23.0808	TRUE
BRD-A72711497-236-03-8	LASALOCID SODIUM	45	22.8436	FALSE
BRD-K25244359-066-03-4	Apatinib (YN968D1)	46	22.7762	FALSE
BRD-K72951360-001-01-4	Valrubicin	47	22.7643	FALSE
BRD-K59317601-001-05-5	INK 128 (MLN0128)	48	22.3969	TRUE
BRD-K15409150-001-05-8	Penfluridol	49	22.3838	FALSE
BRD-K69280563-346-01-7	Vinorelbine (ditartrate)	50	22.3761	FALSE
BRD-K40175214-001-11-6	Torin 1	51	22.0602	TRUE
BRD-K89899948-001-01-7	AI-10-49	52	21.8876	FALSE
BRD-K45399554-001-03-2	CAM-9-027-3	53	21.8663	FALSE
BRD-K68174511-001-08-2	Torin 2	54	21.7534	TRUE
BRD-K28120222-001-08-4	Parthenolide	55	21.3961	FALSE
BRD-K52762805-001-01-2	Epothilone D	56	21.3809	FALSE
BRD-K60171656-001-01-6	ARQ-092	57	21.3177	TRUE
BRD-A68631409-001-06-2	Evodiamine (Isoevodiamine)	58	21.1955	FALSE
BRD-K60443845-001-08-6	CHLORMIDAZOLE	59	21.0839	FALSE
BRD-K04032780-001-01-8	PD1-PDL1 inhibitor 1	60	20.7768	FALSE
BRD-K36740062-001-06-6	GSK1070916	61	20.7696	FALSE
BRD-K89561498-001-03-3	SN 38	62	20.6491	FALSE
BRD-K49294207-300-04-6	BIBU 1361 dihydrochloride	63	20.6203	FALSE
BRD-K14590126-001-01-6	2-{[(2E,6E)-3,7,11-trimethyl-2,6,10-dodecatrienyl]sulfanyl}benzamide	64	20.4407	FALSE
BRD-K54634444-001-05-9	ARTESUNATE	65	20.3621	FALSE
BRD-A09554849-236-07-6	8-Bromo-cAMP, sodium salt	66	20.2727	FALSE
BRD-K52256627-300-06-6	CHLORHEXIDINE DIHYDROCHLORIDE	67	20.1827	FALSE
BRD-K21670884-001-01-9		68	20.006	FALSE
BRD-K99113996-001-02-0	AZD2014	69	19.6626	TRUE
BRD-K85606544-001-09-1	Neratinib (HKI-272)	70	19.3871	FALSE
BRD-K37249724-001-28-1	Astemizole	71	19.3282	FALSE
BRD-K41278234-001-03-0	CUDC-101	72	19.2901	FALSE
BRD-K76406695-001-02-9	CCT128930	73	18.4561	TRUE
BRD-K71480163-001-01-4	GDC-0068	74	18.2039	TRUE
BRD-K09372874-001-01-0	Merimepodib	75	17.8984	FALSE
BRD-K98572433-001-02-9	AZD8931 (Sapitinib)	76	17.7674	FALSE
BRD-A36057565-001-01-0	Bruceantin	77	17.7011	FALSE
BRD-K61397605-001-03-4	Romidepsin	78	17.6087	FALSE
BRD-K24844714-001-25-2	FLUOROURACIL	79	17.5315	FALSE
BRD-K03406345-001-27-8	Azacitidine	80	17.2965	FALSE
BRD-K81728688-001-04-4	WZ8040	81	17.1969	FALSE
BRD-K71823332-001-03-7	Epothilone A	82	17.1652	FALSE
BRD-A08840375-001-01-3	Dual Specificity Protein Phosphatase 1/6 Inhibitor, BCI	83	17.1215	FALSE
BRD-K52113681-003-02-1	CP 339818 hydrochloride	84	17.1101	FALSE
BRD-K04548931-003-16-5	Epirubicin HCl	85	17.0973	FALSE
BRD-K68408467-065-01-8	PROFLAVINE HEMISULFATE	86	17.0497	FALSE
BRD-K11927976-050-03-7	ER 27319 maleate	87	16.8643	FALSE
BRD-K97152684-001-02-7	PD 161570	88	16.6189	FALSE
BRD-K94455792-001-01-8	ICG-001	89	16.5841	FALSE
BRD-K75958547-238-01-0	Pitavastatin Calcium	90	16.2743	FALSE
BRD-K69932463-001-10-6	AZD8055	91	16.0048	TRUE
BRD-K86687746-001-01-3	5-pyrimidinecarboxamide-n-hydroxy-2-4-2-naphthalenylsulfonyl-1-piperazinyl	92	15.8796	FALSE
BRD-K42191735-001-05-3	BKM120 (NVP-BKM120, Buparlisib)	93	15.8665	TRUE
BRD-K92093830-003-34-0	Doxorubicin hydrochloride	94	15.5548	FALSE
BRD-K89732114-300-14-7	TRIFLUOPERAZINE HYDROCHLORIDE	95	15.5454	FALSE
BRD-K64120610-001-01-4	methyl (3aR,3a1R,4R,5S,5aR,10bR)-4-acetoxy-9-((4R,6R,8S)-4-(1,1-difluoroethyl)-8-(methoxycarbonyl)-1,3,4,5,6,7,8,9-octahydro-2,6-methanoazecino[4,3-b]indol-8-yl)-3a-ethyl-5-hydroxy-8-methoxy-6-methyl-;3a,3a1,4,5,5a,6,11,12-octahydro-1H-indolizino[8,1-cd]c	96	15.4268	FALSE
BRD-A55484088-050-04-1	(4aS,7aR,12bS)-6-((E)-benzylidene)-3-(cyclopropylmethyl)-4a,9-dihydroxy-2,3,4,4a,5,6-hexahydro-1H-4,12-methanobenzofuro[3,2-e]i	97	15.4095	FALSE
BRD-K82135108-001-04-3	Elesclomol (STA-4783)	98	15.2895	FALSE
BRD-K57169635-001-04-5	Dacomitinib (PF299804, PF299)	99	15.2614	FALSE
BRD-K15616905-001-03-1	CCCP	100	15.0758	FALSE
BRD-K95573441-001-01-2	PFK-015	101	14.8904	FALSE
BRD-K67844266-003-01-9	MLN4924 (hydrochloride)	102	14.8061	FALSE
BRD-K29395450-001-06-8	PIK-93	103	14.7854	TRUE
BRD-K43187018-001-03-3	GDC-0349	104	14.7522	FALSE
BRD-K22025381-003-01-9	U 18666A	105	14.6998	FALSE
BRD-K93123848-001-04-1	RAF265 (CHIR-265)	106	14.5735	FALSE
BRD-K05531427-001-01-7	Briciclib	107	14.5221	FALSE
BRD-K17743125-001-08-4	Belinostat (PXD101)	108	14.3307	FALSE
BRD-K66808046-065-03-7	OXYQUINOLINE HEMISULFATE	109	14.1092	FALSE
BRD-K52075715-001-06-7	Oxibendazole	110	13.8082	FALSE
BRD-K84253429-001-03-6	Zoledronic Acid	111	13.5676	FALSE
BRD-K92428232-001-10-6	GSK461364	112	13.4432	FALSE
BRD-K62696033-001-01-4	G-1	113	12.9638	FALSE
BRD-K87700323-003-05-1	CETYLPYRIDINIUM CHLORIDE	114	12.7873	FALSE
BRD-K78567475-001-01-4	Dolastatin 10	115	12.732	FALSE
BRD-K24666289-001-04-9	BAY 80-6946	116	12.7035	TRUE
BRD-K12184916-001-15-4	BEZ235 (NVP-BEZ235, Dactolisib)	117	12.6621	TRUE
BRD-K18961567-001-01-1	LY2801653	118	12.5126	FALSE
BRD-K23403298-003-01-9	Benzyldimethylhexadecylammonium chloride, hydrate, 97%	119	12.3568	FALSE
BRD-K79259477-001-04-9	NVP-BHG712	120	12.3493	FALSE
BRD-K98795921-001-01-7	VS-5584	121	12.3356	TRUE
BRD-K13238168-001-02-0	Haloprogin	122	12.2392	FALSE
BRD-K56291712-001-01-0	SAR245409	123	12.1556	TRUE
BRD-K77008974-001-03-2	WYE-354	124	12.0611	TRUE
BRD-K07682953-001-01-8	Palosuran	125	11.9343	FALSE
BRD-K40255344-001-17-6	Tyrphostin 9	126	11.7301	FALSE
BRD-K26253904-001-03-1	NMS-873	127	11.601	FALSE
BRD-A44500574-001-03-4	FLI 06	128	11.4554	FALSE
BRD-K82357231-001-19-1	Desloratadine	129	11.4234	FALSE
BRD-K09821361-066-25-8	Deferoxamine (mesylate)	130	11.3231	FALSE
BRD-K52911425-001-09-8	GDC-0941	131	11.0847	TRUE
BRD-K54094468-003-11-1	Remoxipride hydrochloride	132	10.9228	FALSE
BRD-K24556407-001-02-3	ETP-46464	133	10.7379	FALSE
BRD-K16485616-001-13-9	mocetinostat	134	10.7059	FALSE
BRD-A02473266-001-01-1	Cevipabulin	135	10.5094	FALSE
BRD-K19409553-001-01-6	GPR120 modulator 1	136	10.4683	FALSE
BRD-K49461364-001-02-8	TCS 21311	137	10.4377	FALSE
BRD-K47079459-004-04-6	Cetrimonium Bromide (CTAB)	138	10.4375	FALSE
BRD-K62196610-001-01-6	AVN-944	139	10.3139	FALSE
BRD-K38385169-001-04-5	1-(3,3-dimethylbutyl)-3-(2-fluoro-4-methyl-5-(7-methyl-2-(methylamino)pyrido[2,3-d]pyrimidin-6-yl)phenyl)urea	140	10.1591	FALSE
BRD-K64888243-001-04-5	AZ 960	141	10.0078	FALSE
BRD-K69116396-001-04-1	Sertindole	142	9.99479	FALSE
BRD-K00259736-001-16-4	COLCHICINE	143	9.86814	FALSE
BRD-K65814004-003-02-9	Diphenyleneiodonium chloride	144	9.85223	FALSE
BRD-K11851476-003-01-7	Pardoprunox (hydrochloride)	145	9.81245	FALSE
BRD-K19034817-001-04-8	Pacritinib	146	9.69306	FALSE
BRD-A70649075-008-30-8	SULCONAZOLE NITRATE	147	9.62511	FALSE
BRD-K12867552-001-04-7	PCI-24781 (Abexinostat)	148	9.60884	FALSE
BRD-K07310275-001-02-5	PF-04691502	149	9.42741	TRUE
BRD-K38332599-001-01-3	GSK2141795	150	9.31497	TRUE
BRD-A51820102-008-28-9	ECONAZOLE NITRATE	151	9.31183	FALSE
BRD-K20285085-074-04-5	R406	152	9.19964	FALSE
BRD-K03549949-001-01-0	XL388	153	9.15434	TRUE
BRD-K28571773-001-01-6	SP 141	154	8.87788	FALSE
BRD-K00317371-001-08-7	RITA	155	8.71296	FALSE
BRD-K23190681-001-01-1	AV-412 (free base)	156	8.71189	FALSE
BRD-K23363278-001-02-1		157	8.41718	FALSE
BRD-K70642949-001-04-5	GSK 2334470	158	8.40166	FALSE
BRD-K04552268-001-01-6		159	8.33442	FALSE
BRD-K44227013-001-08-0	Ponatinib (AP24534)	160	8.31696	FALSE
BRD-K01573278-001-03-9	NVP 231	161	8.31655	FALSE
BRD-K51333959-003-01-3	Siramesine (hydrochloride)	162	8.14342	FALSE
BRD-K59469039-001-08-0	Tyrphostin AG 879	163	8.08708	FALSE
BRD-K99792991-001-34-9	HEXACHLOROPHENE	164	8.03142	FALSE
BRD-K91623615-001-06-8	ABT 751	165	8.00608	FALSE
BRD-K71281111-001-04-3	SNX-2112 (PF-04928473)	166	7.9202	FALSE
BRD-K28822270-001-01-1	Resminostat	167	7.86529	FALSE
BRD-K06543683-066-05-4	Ro 31-8220 mesylate	168	7.74223	FALSE
BRD-K49900195-300-01-8	WYE 687	169	7.719	TRUE
BRD-K49350383-001-13-7	Thioguanine	170	7.70985	FALSE
BRD-K54634444-001-04-2	Artesunate	171	7.68673	FALSE
BRD-K66908976-001-01-8	URMC-099	172	7.62581	FALSE
BRD-K36756879-003-08-7	ETHAVERINE HYDROCHLORIDE	173	7.47521	FALSE
BRD-A65562236-001-01-2	Solamargine	174	7.43275	FALSE
BRD-K29968218-001-03-2	KX2-391	175	7.40973	FALSE
BRD-K51791723-003-01-7	P276-00	176	7.39828	FALSE
BRD-K31519811-001-02-2		177	7.39189	FALSE
BRD-K13756951-001-01-4	Bitopertin	178	7.35173	FALSE
BRD-A46641338-323-01-3	Salinomycin monosodium salt hydrate	179	7.3428	FALSE
BRD-K22503835-001-11-0	Scriptaid	180	7.3193	FALSE
BRD-A68281735-001-18-6	REV-5901	181	7.26955	FALSE
BRD-K13810148-311-03-2	Givinostat (ITF2357)	182	7.16967	FALSE
BRD-A74914197-001-02-9	Pralatrexate	183	7.16768	FALSE
BRD-K66175015-332-01-6	Afatinib (dimaleate)	184	7.06196	FALSE
BRD-K60025295-003-06-6	GENTIAN VIOLET	185	7.02907	FALSE
BRD-K90382497-001-13-1	GW 843682X	186	7.02818	FALSE
BRD-K30572193-001-02-0	CTEP (RO4956371)	187	6.99753	FALSE
BRD-K47169076-003-01-6	3,6-diamino-9-(2-(methoxycarbonyl)phenyl)xanthylium chloride	188	6.90387	FALSE
BRD-A68493689-001-01-9	Simeprevir	189	6.85336	FALSE
BRD-A02743701-001-04-4	Cilnidipine	190	6.81666	FALSE
BRD-K77987382-001-13-2	MEBENDAZOLE	191	6.69996	FALSE
BRD-K81473043-001-14-6	17-AAG (Tanespimycin)	192	6.6744	FALSE
BRD-K14920963-304-02-7	ERYTHROSINE SODIUM	193	6.62639	FALSE
BRD-K77012840-300-01-6	AY 9944 dihydrochloride	194	6.46789	FALSE
BRD-K07881437-001-04-6	Danusertib (PHA-739358)	195	6.46638	FALSE
BRD-K93217218-300-01-5	PD 166285 dihydrochloride	196	6.38851	FALSE
BRD-K61195623-001-01-4		197	6.36181	FALSE
BRD-A55312468-001-03-9	STROPHANTHIDIN	198	6.30401	FALSE
BRD-K86118762-001-01-8	OSI-906 (Linsitinib)	199	6.28152	FALSE
BRD-K81801188-001-05-1	PP 121	200	6.12722	FALSE
BRD-K76674262-001-04-1	homoharringtonine	201	5.97864	FALSE
BRD-K56334280-001-05-1	Amonafide	202	5.97063	FALSE
BRD-K26997899-001-02-2	D-64131	203	5.96969	FALSE
BRD-K96358241-001-01-9	Harringtonine	204	5.90902	FALSE
BRD-K11576103-003-01-1	N-benzyl-N,N-dimethyl-1-octanaminium chloride	205	5.73401	FALSE
BRD-K82103381-003-08-6	Hydralazine hydrochloride	206	5.68768	FALSE
BRD-K49328571-001-15-0	Dasatinib	207	5.66921	FALSE
BRD-K84868168-001-01-0	Erdafitinib	208	5.58325	FALSE
BRD-K93918653-001-08-9	Quizartinib (AC220)	209	5.57331	FALSE
BRD-K06542892-001-02-7	ASP 3026	210	5.54349	FALSE
BRD-K58770988-001-01-8	NMS-E973	211	5.53982	FALSE
BRD-K85849709-001-01-5	AZD2858	212	5.43207	FALSE
BRD-K38852836-001-02-1	Ganetespib (STA-9090)	213	5.3823	FALSE
BRD-K20545304-001-01-6	Bardoxolone	214	5.31628	FALSE
BRD-K76180386-001-01-6	JIB-04	215	5.15106	FALSE
BRD-K15600710-066-05-8	Obatoclax mesylate (GX15-070)	216	5.09709	FALSE
BRD-K53252847-001-02-1	Ansamitocin P-3	217	5.07789	FALSE
BRD-A58193911-003-18-7	OXYPHENCYCLIMINE HYDROCHLORIDE	218	5.05011	FALSE
BRD-K35520305-001-17-7	DACARBAZINE	219	5.04933	FALSE
BRD-K13167095-001-02-9	AR-42	220	5.0477	FALSE
BRD-K54247840-004-01-3	ProRS Inhibitor, Halofuginone	221	5.02686	FALSE
BRD-K33622447-066-01-9	LY2835219	222	4.89341	FALSE
BRD-K69650333-003-13-2	Idarubicin HCl	223	4.86002	FALSE
BRD-K42205652-001-05-0	MNS (3,4-Methylenedioxy-??-nitrostyrene)	224	4.76162	FALSE
BRD-K44844162-001-01-6	GDC-0032	225	4.65497	FALSE
BRD-K03601870-001-01-2	Ixabepilone	226	4.65223	FALSE
BRD-K78659596-001-03-9	MLN2238	227	4.63463	FALSE
BRD-K73197500-001-02-2	PF-04929113 (SNX-5422)	228	4.57579	FALSE
BRD-K38627885-001-01-9	APY0201	229	4.57055	FALSE
BRD-K34581968-001-05-3	BMS 536924	230	4.56829	FALSE
BRD-K09877029-001-01-2	PND-1186	231	4.55105	FALSE
BRD-K07972848-001-02-0	GSK2126458 (GSK458)	232	4.49691	FALSE
BRD-K05524748-003-04-4	Dronedarone HCl	233	4.48666	FALSE
BRD-K92093830-003-35-7	Doxorubicin (Adriamycin)	234	4.44602	FALSE
BRD-K18834913-001-03-7	LB 42708	235	4.32243	FALSE
BRD-K01683783-001-02-6	TAK-901	236	4.26155	FALSE
BRD-K26420709-001-01-7	4-amino-7-((2R,3R,4S,5R)-3,4-dihydroxy-5-(hydroxymethyl)tetrahydrofuran-2-yl)-7H-pyrrolo[2,3-d]pyrimidine-5-carbonitrile	237	4.25569	FALSE
BRD-K62008436-001-25-4	Taxol	238	4.23236	FALSE
BRD-K92093830-001-05-4	DOXORUBICIN	239	4.21361	FALSE
BRD-K37379014-001-02-0	ARRY-520	240	4.17688	FALSE
BRD-K75352575-001-01-3	KPT-276	241	4.1667	FALSE
BRD-K21361524-001-01-1	KPT-330	242	4.08321	FALSE
BRD-K73197500-001-04-8	PF-04929113	243	3.96507	FALSE
BRD-A27376179-001-01-3	CEP-701	244	3.93877	FALSE
BRD-K47832606-001-30-1	Floxuridine	245	3.92788	FALSE
BRD-K17061841-001-03-5	Stattic	246	3.92493	FALSE
BRD-K72827473-001-01-0	CEP-37440	247	3.9013	FALSE
BRD-K21865955-003-01-5	NS-018 (hydrochloride)	248	3.89956	FALSE
BRD-K73197500-066-01-7	SNX-5422	249	3.86283	FALSE
BRD-K13662825-001-07-5	Dinaciclib (SCH727965)	250	3.82417	FALSE
BRD-K72414522-001-06-7	AZD5438	251	3.82222	FALSE
BRD-K04701033-001-04-7	VE-822	252	3.7683	FALSE
BRD-K29254801-001-14-7	THIRAM	253	3.75267	FALSE
BRD-K75649340-001-13-1	Thioguanosine	254	3.70321	FALSE
BRD-K88025533-003-03-3	Fingolimod (FTY720) HCl	255	3.70178	FALSE
BRD-K41783120-001-02-8	Apilimod	256	3.56869	FALSE
BRD-K07572174-001-39-4	Curcumin	257	3.44263	FALSE
BRD-K92213669-001-01-3	Lomitapide	258	3.43387	FALSE
BRD-K58435339-001-03-0	AT13387	259	3.42731	FALSE
BRD-K07265709-003-05-6	Dexrazoxane Hydrochloride	260	3.42475	FALSE
BRD-K74305673-001-06-2	IMD 0354	261	3.41851	FALSE
BRD-A19633847-050-32-1	PERHEXILINE MALEATE	262	3.39247	FALSE
BRD-K55187425-236-07-8	Rigosertib (sodium)	263	3.38223	FALSE
BRD-A64553394-001-04-4	SDZ-201106	264	3.37291	FALSE
BRD-K69694239-001-02-2	Bardoxolone Methyl	265	3.35427	FALSE
BRD-A00758722-001-03-1	NORETHYNODREL	266	3.33882	FALSE
BRD-K68065987-300-09-1	MK-2206 2HCl	267	3.30214	FALSE
BRD-K02130563-001-14-8	Panobinostat	268	3.25889	FALSE
BRD-K63068307-001-08-9	ZSTK474	269	3.25619	FALSE
BRD-K14560436-001-01-4	SB1317	270	3.22599	FALSE
BRD-K11911061-003-11-9	GR 127935 hydrochloride	271	3.22091	FALSE
BRD-K56957086-001-06-3	LAQ824 (Dacinostat)	272	3.22015	FALSE
BRD-K56932272-001-01-1	BMS 566419	273	3.18093	FALSE
BRD-K82967180-001-01-6	LY3023414	274	3.11948	FALSE
BRD-A51571244-001-01-9	Hypoestoxide, Hypoestes rosea	275	3.11129	FALSE
BRD-K41213548-001-02-0	KW-2478	276	3.08051	FALSE
BRD-K65924316-001-07-2	JNJ 26854165 (Serdemetan)	277	3.08001	FALSE
BRD-K83837640-001-04-8	Quisinostat (JNJ-26481585)	278	3.07439	FALSE
BRD-K30867024-003-03-3	SB 216641 hydrochloride	279	3.0707	FALSE
BRD-K52233191-001-02-4	R547	280	3.04848	FALSE
BRD-K96259238-001-01-4	Y-320	281	3.00782	FALSE
BRD-K43644456-001-04-0	WP1130	282	2.9463	FALSE
BRD-K40604024-001-01-6	KRCA 0008	283	2.76468	FALSE
BRD-K58811567-001-02-7	HKI 357	284	2.75292	FALSE
BRD-K21025364-001-04-9	TAE226 (NVP-TAE226)	285	2.75066	FALSE
BRD-K79753741-001-03-3	2-[(3-[(2S)-2-amino-2-carboxyethyl]-2,6-dioxo-3,6-dihydro-1(2H)-pyrimidinyl)methyl]benzoic acid	286	2.74889	FALSE
BRD-K33277808-331-01-3	OUABAIN OCTAHYDRATE	287	2.71211	FALSE
BRD-K12502280-001-11-4	Fedratinib (SAR302503, TG101348)	288	2.57397	FALSE
BRD-K86309810-001-01-5	(S)-1-(1-(4-chloro-3-fluorophenyl)-2-hydroxyethyl)-4-(2-((1-methyl-1H-pyrazol-5-yl)amino)pyrimidin-4-yl)pyridin-2(1H)-one	289	2.55058	FALSE
BRD-K04568635-300-01-4		290	2.50969	FALSE
BRD-K37890730-001-15-1	Camptothecin	291	2.48255	FALSE
BRD-A40413915-003-01-2	NTNCB hydrochloride	292	2.45014	FALSE
BRD-K51350053-048-17-3	Toremifene Citrate (Fareston, Acapodene)	293	2.41246	FALSE
BRD-K39484304-001-16-5	Triptolide (PG490)	294	2.4028	FALSE
BRD-K45528773-001-06-4	M344	295	2.37244	FALSE
BRD-K23925186-001-02-8	Oridonin (Isodonol)	296	2.24484	FALSE
BRD-K10958118-003-01-5	L-778123 (hydrochloride)	297	2.23894	FALSE
BRD-A42335949-300-10-6	Alexidine HCl	298	2.22982	FALSE
BRD-K29713308-001-01-7	MEBHYDROLIN	299	2.21855	FALSE
BRD-K22149900-001-03-9	Ceritinib (LDK378)	300	2.2071	FALSE
BRD-K13049116-001-03-2	BMS-754807	301	2.18044	FALSE
BRD-K35329391-334-01-7	GZD824	302	2.16651	FALSE
BRD-K61734568-003-02-1	2,3-DCPE hydrochloride	303	2.16526	FALSE
BRD-A64064900-001-02-3	Sangivamycin	304	2.14975	FALSE
BRD-K91601245-001-12-0	Mercaptopurine (6-MP)	305	2.14778	FALSE
BRD-K25279140-001-01-5	MK-8745	306	2.05581	FALSE
BRD-K59456551-001-22-6	Abitrexate (Methotrexate)	307	1.96241	FALSE
BRD-K56981171-001-02-8	Brigatinib	308	1.91591	FALSE
BRD-K87468701-001-01-0	EPZ011989	309	1.87782	FALSE
BRD-K83988098-001-02-0	17-DMAG (Alvespimycin) HCl	310	1.78605	FALSE
BRD-K14274271-001-02-8	XL228	311	1.72856	FALSE
BRD-K99498722-001-03-4	(3Z,6Z)-3-benzylidene-6-[(5-tert-butyl-1H-imidazol-4-yl)methylene]-2,5-piperazinedione	312	1.71473	FALSE
BRD-K13044802-001-03-2	Ciclopirox (Penlac)	313	1.68966	FALSE
BRD-K78431006-001-11-0	Crizotinib (PF-02341066)	314	1.68856	FALSE
BRD-K47869605-001-32-0	PODOFILOX	315	1.66893	FALSE
BRD-A36331462-001-02-1	Oprozomib (ONX 0912)	316	1.6614	FALSE
BRD-K58122457-003-01-0	Hesperadin hydrochloride	317	1.66134	FALSE
BRD-A41385909-001-02-1	1,7,7-trimethylbicyclo[2.2.1]hept-2-yl acetate	318	1.56251	FALSE
BRD-K64538373-001-01-4	RO4987655	319	1.50781	FALSE
BRD-K59831625-001-01-6	LDN-212854	320	1.49054	FALSE
BRD-K53734668-003-02-0	PRT062607 (P505-15, PRT2607, BIIB057) HCl	321	1.48516	FALSE
BRD-A03506276-001-01-5	XL888	322	1.4791	FALSE
BRD-K37492701-001-02-9		323	1.47703	FALSE
BRD-K61443650-236-13-1	THIMEROSAL	324	1.47459	FALSE
BRD-A68969091-001-06-9	echinomycin	325	1.41536	FALSE
BRD-K77791657-003-01-7	3-deazaneplanocin A (DZNeP) HCl	326	1.41422	FALSE
BRD-K36055864-001-20-0	4-{(2R)-2-[(1S,3S,5S)-3,5-dimethyl-2-oxocyclohexyl]-2-hydroxyethyl}-2,6-piperidinedione	327	1.31491	FALSE
BRD-K72723676-003-17-8	BENZETHONIUM CHLORIDE	328	1.29883	FALSE
BRD-K92150287-066-02-0	Exatecan (Mesylate)	329	1.29387	FALSE
BRD-K51911221-001-01-2	Nemorubicin	330	1.29003	FALSE
BRD-K02017404-300-07-0	NVP-BSK805 2HCl	331	1.28558	FALSE
BRD-K81418486-001-47-5	Vorinostat (SAHA)	332	1.28314	FALSE
BRD-K67915505-001-01-2	NVP-HSP990	333	1.2394	FALSE
BRD-K65928735-001-06-8	AZD 1480	334	1.20686	FALSE
BRD-K84605263-003-01-6	KHK-IN-1 (hydrochloride)	335	1.16879	FALSE
BRD-K03067624-001-02-3	Emetine	336	1.12399	FALSE
BRD-K36529613-001-02-6	PU-H71	337	1.11786	FALSE
BRD-K77841042-001-15-8	Brefeldin A	338	1.08519	FALSE
BRD-K24576554-001-04-8	AT9283	339	1.07836	FALSE
BRD-K15025317-001-17-7	BAY 11-7082 (BAY 11-7821)	340	1.06671	FALSE
BRD-K66898851-003-03-3	13-methyl[1,3]benzodioxolo[5,6-c][1,3]dioxolo[4,5-i]phenanthridin-13-ium chloride	341	1.05469	FALSE
BRD-K76703230-004-04-1	YM155 (Sepantronium Bromide)	342	1.00589	FALSE
BRD-K57080016-001-19-1	selumetinib	343	1.00509	FALSE
BRD-K60446698-001-01-2	ONX-0914 (PR-957)	344	0.96685	FALSE
BRD-K83988098-003-03-4	17-DMAG HCl (Alvespimycin)	345	0.965927	FALSE
BRD-K77638923-001-02-0	CUDC-907	346	0.963081	FALSE
BRD-K81197548-003-01-4	NSC 632839 hydrochloride	347	0.929932	FALSE
BRD-K09951645-001-06-8	Dabrafenib (GSK2118436)	348	0.922356	FALSE
BRD-K36889451-001-01-1	Tetramethylthiuram monosulfide	349	0.921942	FALSE
BRD-K33277808-001-01-2	Ouabain	350	0.912899	FALSE
BRD-K80700417-001-04-2	SGI-1776 free base	351	0.889511	FALSE
BRD-K62213621-001-01-6	Dihydroartemisinin (DHA)	352	0.857039	FALSE
BRD-K66401437-001-03-3	THZ1	353	0.812782	FALSE
BRD-K89053832-001-01-0		354	0.806137	FALSE
BRD-K38527262-300-01-0	3-(8,8-dipropyl-2-azaspiro[4.5]decan-2-yl)-N,N-diethylpropan-1-amine dihydrochloride	355	0.782806	FALSE
BRD-K97010173-001-04-1	Deferasirox	356	0.781966	FALSE
BRD-K43389675-003-16-7	Daunorubicin HCl (Daunomycin HCl)	357	0.776459	FALSE
BRD-K21680192-300-16-9	Mitoxantrone Hydrochloride	358	0.738625	FALSE
BRD-K60230970-001-16-7	MG-132	359	0.717567	FALSE
BRD-K22064724-001-01-8	Napabucasin	360	0.664303	FALSE
BRD-K79090631-001-22-3	CGP 60474	361	0.649239	FALSE
BRD-K86797399-001-04-4	Pracinostat (SB939)	362	0.637772	FALSE
BRD-K77841042-001-11-7	Brefeldin A	363	0.632439	FALSE
BRD-K41859756-001-09-2	NVP-AUY922	364	0.630749	FALSE
BRD-K13387373-004-14-5	Thonzonium Bromide	365	0.623405	FALSE
BRD-A64242993-001-05-6	LANATOSIDE C	366	0.622215	FALSE
BRD-K99545815-001-06-3	PF-562271	367	0.589252	FALSE
BRD-K72533376-001-01-2	4-[(5R,5aR,8aR,9S)-9-({4,6-O-[(1R)-ethylidene]-beta-D-glucopyranosyl}oxy)-6-oxo-5,5a,6,8,8a,9-hexahydrofuro[3',4':6,7]naphtho[2,3-d][1,3]dioxol-5-yl]-2,6-dimethoxyphenyl dihydrogen phosphate	368	0.585663	FALSE
BRD-K60348325-065-09-9	Brilliant Green, pure, high purity biological stain	369	0.527233	FALSE
BRD-K00337317-001-06-6	NU7441 (KU-57788)	370	0.491926	FALSE
BRD-K72815923-034-01-2	Xanomeline (oxalate)	371	0.482286	FALSE
BRD-K17561142-003-35-8	Amiodarone HCl	372	0.471954	FALSE
BRD-K29950728-048-18-2	Clomifene citrate (Serophene)	373	0.466537	FALSE
BRD-K42828737-044-10-8	Sunitinib Malate (Sutent)	374	0.444344	FALSE
BRD-K15179879-001-03-2	Carfilzomib (PR-171)	375	0.434284	FALSE
BRD-K18518344-001-15-9	Digitoxigenin	376	0.427662	FALSE
BRD-K22127577-001-03-7	Crenolanib (CP-868596)	377	0.331646	FALSE
BRD-K68202742-001-16-5	Trichostatin A (TSA)	378	0.304481	FALSE
BRD-K03765900-001-01-9	XL-647	379	0.297379	FALSE
BRD-K11663430-001-02-3		380	0.23052	FALSE
BRD-A85667082-001-11-9	FULVESTRANT	381	0.146017	FALSE
BRD-K97181463-003-02-9	Benidipine hydrochloride	382	0.129116	FALSE
BRD-K93468883-001-02-0	IPI-145 (INK1197)	383	0.088235	FALSE
BRD-K24593301-001-02-3	AZD3463	384	0.068844	FALSE
BRD-K69650333-003-14-0	Idarubicin HCl	385	0.034172	FALSE
BRD-K43389698-001-09-9	SNS-032 (BMS-387032)	386	-0.01567	FALSE
BRD-K38018935-001-01-1	OTS514	387	-0.01606	FALSE
BRD-K64866502-001-03-9	CYC116	388	-0.07841	FALSE
BRD-K40331046-305-02-3	(R)-CR8	389	-0.0819	FALSE
BRD-K53665955-001-03-0	MK-5108 (VX-689)	390	-0.09794	FALSE
BRD-K86410485-001-01-5	Eliglustat	391	-0.23094	FALSE
BRD-K59325863-001-02-8	CEP-18770 (Delanzomib)	392	-0.36032	FALSE
BRD-K16478699-001-09-2	PLX-4720	393	-0.37131	FALSE
BRD-K30577245-341-01-9	DOCETAXEL	394	-0.409	FALSE
BRD-K56614220-001-19-0	CLOFAZIMINE	395	-0.4387	FALSE
BRD-K78122587-300-02-7	NNC 55-0396 dihydrochloride	396	-0.45956	FALSE
BRD-K04853698-376-01-4	LDN193189 (Hydrochloride)	397	-0.48425	FALSE
BRD-K19085898-001-01-8	Darapladib	398	-0.51648	FALSE
BRD-K88510285-001-11-1	Bortezomib (PS-341)	399	-0.52479	FALSE
BRD-K11927976-050-04-5	(2Z)-2-butenedioic acid compound with 10-(3-aminopropyl)-3,4-dimethyl-9(10H)-acridinone (1:1)	400	-0.58572	FALSE
BRD-K11773281-001-01-2	4SC-202 (free base)	401	-0.67229	FALSE
BRD-K08151102-001-05-9	Raltitrexed (Tomudex)	402	-0.70921	FALSE
BRD-K00535541-001-06-3	9-Aminoacridine;9-Aminoacridine;Aminoacrid	403	-0.74112	FALSE
BRD-A25687296-300-04-3	EMETINE DIHYDROCHLORIDE	404	-0.83816	FALSE
BRD-K17203476-001-01-9	LY2874455	405	-0.91328	FALSE
BRD-K85920262-001-02-1	WAY-600	406	-0.94316	FALSE
BRD-K64800655-001-07-4	PHA-793887	407	-0.96543	FALSE
BRD-K99919177-001-01-3	(3beta,5beta,12beta)-3-({2,6-dideoxy-4-O-[2,6-dideoxy-4-O-(2,6-dideoxy-4-O-beta-D-glucopyranosyl-beta-D-ribo-hexopyranosyl)-beta-D-ribo-hexopyranosyl]-beta-D-ribo-hexopyranosyl}oxy)-12,14-dihydroxycar	408	-0.99168	FALSE
BRD-K18619710-001-14-4	Digoxigenin	409	-1.00993	FALSE
BRD-K13390322-001-06-3	AT7519	410	-1.0374	FALSE
BRD-K20417253-001-02-7	nicotinic acid 1-oxide	411	-1.10002	FALSE
BRD-K68488863-001-04-9	ENMD-2076	412	-1.10624	FALSE
BRD-K43621685-001-03-3	CP 673451	413	-1.15268	FALSE
BRD-K48449981-001-02-7	ERK5-IN-1	414	-1.17009	FALSE
BRD-K72735080-001-01-0	BET-BAY 002	415	-1.17715	FALSE
BRD-A93236127-001-04-5	DIGITOXIN	416	-1.18759	FALSE
BRD-K01436366-001-22-2	LRRK2-IN-1	417	-1.19065	FALSE
BRD-K68904758-001-04-3	Cephalomannine	418	-1.20016	FALSE
BRD-K20986415-001-02-6	RGB-286638 (free base)	419	-1.2081	FALSE
BRD-K64857848-001-06-4	ERK5-IN-1	420	-1.23926	FALSE
BRD-K78177893-001-02-4	A-674563	421	-1.25192	FALSE
BRD-K84034737-001-01-1	TP-0903	422	-1.26806	FALSE
BRD-K08799216-001-05-3	Pelitinib (EKB-569)	423	-1.27864	FALSE
BRD-K53734668-003-04-6	PRT062607 (P505-15, BIIB057) HCl	424	-1.33832	FALSE
BRD-K00259736-001-18-0	Colchicine	425	-1.3783	FALSE
BRD-K84996356-001-01-1	AZD3514	426	-1.40847	FALSE
BRD-K75410565-001-02-9	Flurizan	427	-1.41056	FALSE
BRD-A94756469-001-04-7	DIGOXIN	428	-1.43859	FALSE
BRD-K99964838-001-11-9	Bosutinib (SKI-606)	429	-1.44658	FALSE
BRD-K64881305-001-06-0	Ispinesib	430	-1.45278	FALSE
BRD-K28132190-001-02-0	NVS-PAK1-1	431	-1.47988	FALSE
BRD-K52644305-300-01-3	ML 786 dihydrochloride	432	-1.48279	FALSE
BRD-K54606188-001-16-4	(+)-JQ1	433	-1.51561	FALSE
BRD-K78809024-001-05-7	SB590885	434	-1.52427	FALSE
BRD-K43236057-001-07-1	Polydatin(Piceid)	435	-1.60705	FALSE
BRD-K79821389-001-03-5	(4S)-4-ethyl-4-hydroxy-10-nitro-1H-pyrano[3',4':6,7]indolizino[1,2-b]quinoline-3,14(4H,12H)-dione	436	-1.638	FALSE
BRD-K13211965-003-02-8	L-741,742 hydrochloride	437	-1.6888	FALSE
BRD-K91283740-003-01-6	UNC2025 (hydrochloride)	438	-1.69635	FALSE
BRD-K53417444-003-03-1	OTSSP167 (hydrochloride)	439	-1.81785	FALSE
BRD-K43389675-003-20-9	Daunorubicin hydrochloride	440	-1.82009	FALSE
BRD-A57886255-001-02-9	Golgicide A	441	-1.99799	FALSE
BRD-K98179423-300-01-3	C 021 dihydrochloride	442	-2.00312	FALSE
BRD-K03390685-001-01-7	Cobimetinib	443	-2.09681	FALSE
BRD-K30652337-004-03-9	Eletriptan hydrobromide	444	-2.14559	FALSE
BRD-K48059512-003-01-0	TAK 960 hydrochloride	445	-2.21043	FALSE
BRD-K85140930-001-12-7	Aphidicolin	446	-2.25264	FALSE
BRD-K93725829-001-03-8	VX-11e	447	-2.36272	FALSE
BRD-K26531771-001-02-2	EPZ-5676	448	-2.41242	FALSE
BRD-K43389675-003-19-1	Daunorubicin HCl	449	-2.45772	FALSE
BRD-K08109215-001-06-4	I-BET-762	450	-2.54223	FALSE
BRD-A55204514-003-01-2	1-(4-hydroxybenzyl)-1,2,3,4-tetrahydro-6,7-isoquinolinediol hydrochloride	451	-2.60944	FALSE
BRD-K61228301-001-01-2	SGI-1027	452	-2.72831	FALSE
BRD-K62965247-001-04-9	Tipifarnib	453	-2.77458	FALSE
BRD-K44276885-001-06-6	Acarbose	454	-2.78488	FALSE
BRD-K45293975-001-03-8	UCN-01	455	-2.82383	FALSE
BRD-K53723268-001-01-3	PLX8394	456	-2.90242	FALSE
BRD-K62008436-001-23-9	Paclitaxel	457	-2.91588	FALSE
BRD-A56085258-001-01-8	LGX818	458	-2.9775	FALSE
BRD-K43471985-001-01-4	OTX015	459	-2.98737	FALSE
BRD-K95902121-001-01-0	THZ2	460	-2.98859	FALSE
BRD-K68747584-001-03-8	PF 03814735	461	-2.9957	FALSE
BRD-K14870255-001-02-3	R428	462	-3.03966	FALSE
BRD-K06749501-001-05-4	GSK 1838705	463	-3.26632	FALSE
BRD-K11636097-001-03-1	JNJ-7706621	464	-3.38951	FALSE
BRD-K96799727-001-07-4	Pifithrin-??	465	-3.4211	FALSE
BRD-K39484304-001-14-0	Triptolide	466	-3.4339	FALSE
BRD-K41731458-001-15-1	TRICLOSAN	467	-3.45945	FALSE
BRD-K15108141-001-06-6	Gemcitabine	468	-3.51816	FALSE
BRD-K26667523-001-02-5	TAK-733	469	-3.70435	FALSE
BRD-K19871656-001-01-3	CPI-0610	470	-3.73804	FALSE
BRD-K58529924-001-01-5	7-benzyl-4-(2-methylbenzyl)-2,4,6,7,8,9-hexahydroimidazo[1,2-a]pyrido[3,4-e]pyrimidin-5(1H)-one	471	-3.79908	FALSE
BRD-A81541225-001-06-8	Oligomycin A	472	-3.80774	FALSE
BRD-K49865102-001-08-4	PD0325901	473	-3.95164	FALSE
BRD-A57798112-001-03-7	PD318088	474	-3.96299	FALSE
BRD-K19540840-001-09-4	Saracatinib (AZD0530)	475	-4.13369	FALSE
BRD-K91370081-001-25-1	Anisomycin	476	-4.13478	FALSE
BRD-K85751432-001-03-3	Refametinib	477	-4.23284	FALSE
BRD-K87909389-003-04-2	Flavopiridol hydrochloride	478	-4.32919	FALSE
BRD-K86003836-001-10-5	FLUBENDAZOLE	479	-4.60636	FALSE
BRD-K50406511-001-26-0	HYCANTHONE	480	-4.60776	FALSE
BRD-K53281329-300-01-5	BAY 61-3606 (dihydrochloride)	481	-4.68778	FALSE
BRD-K43410529-001-02-3	MLN 2480	482	-4.7666	FALSE
BRD-K89015388-001-01-7	GSK-923295	483	-4.78668	FALSE
BRD-K99475619-001-01-2	Genz-644282	484	-4.8585	FALSE
BRD-A03757454-001-03-4	FLOXURIDINE	485	-4.93438	FALSE
BRD-K37687095-001-06-9	AZD8330	486	-5.06549	FALSE
BRD-A71033472-003-23-9	FENDILINE HYDROCHLORIDE	487	-5.12825	FALSE
BRD-K32289541-001-01-0	EHop-016	488	-5.25471	FALSE
BRD-K37764012-001-04-1	PF-3758309	489	-5.2743	FALSE
BRD-K63750851-001-22-3	Mycophenolic acid	490	-5.43174	FALSE
BRD-K39841531-001-02-1	TG101209	491	-5.47288	FALSE
BRD-K77908580-001-09-6	Entinostat (MS-275)	492	-5.47819	FALSE
BRD-K55305701-001-01-2	SC144	493	-5.4803	FALSE
BRD-K06858286-001-01-3	Cabazitaxel	494	-5.49285	FALSE
BRD-K19189338-001-05-7	10-Undecenoic acid	495	-5.53612	FALSE
BRD-K41599323-001-02-3	Lonafarnib	496	-5.55337	FALSE
BRD-A11815689-001-01-1	PROSCILLARIDIN A	497	-5.57219	FALSE
BRD-K49371609-003-03-8	PIK-75	498	-5.70067	FALSE
BRD-K13949769-001-01-7	Tenovin-6	499	-6.06288	FALSE
BRD-K98006098-001-01-6	Oleandrin	500	-6.08849	FALSE
BRD-K13049116-001-05-7	BMS-754807	501	-6.08903	FALSE
BRD-K24696047-001-02-3	NVP-AEW541	502	-6.11017	FALSE
BRD-K88677950-001-03-9	PD 198306	503	-6.17646	FALSE
BRD-K53405000-001-02-8	1-(3-(tert-butyl)-1-(p-tolyl)-1H-pyrazol-5-yl)-3-(5-fluoro-2-((1-(2-hydroxyethyl)-1H-indazol-5-yl)oxy)benzyl)urea	504	-6.27929	FALSE
BRD-K32330832-001-02-8	VER 155008	505	-6.39381	FALSE
BRD-K10362825-001-03-4	Teniposide (Vumon)	506	-6.54103	FALSE
BRD-K54256913-001-08-7	MK-1775	507	-6.66072	FALSE
BRD-K99170882-001-05-0	NSC319726	508	-6.68937	FALSE
BRD-K18157228-001-01-7		509	-6.84031	FALSE
BRD-K36222532-001-01-8	BROXALDINE	510	-6.87965	FALSE
BRD-K91263825-003-21-4	NORTRIPTYLINE HYDROCHLORIDE	511	-6.91161	FALSE
BRD-K93944989-001-08-0	Dihydrosphingosine	512	-6.95579	FALSE
BRD-K95926480-003-03-6	SRT1720	513	-6.96042	FALSE
BRD-K82244583-001-01-3	MEK162 (ARRY-162, ARRY-438162)	514	-7.04133	FALSE
BRD-K13094524-001-07-5	PFI-1(PF-6405761)	515	-7.0416	FALSE
BRD-K71467466-001-02-3	KPT-185	516	-7.12861	FALSE
BRD-K30431096-004-01-3	Domiphen Bromide	517	-7.17813	FALSE
BRD-K64890080-001-13-8	BI 2536	518	-7.2083	FALSE
BRD-K81405859-300-02-2	JTE 607 dihydrochloride	519	-7.27997	FALSE
BRD-K02135007-001-01-8	THZ1-R	520	-7.32786	FALSE
BRD-K76239644-001-02-6	BMS-690514	521	-7.40364	FALSE
BRD-K90168339-001-09-4	methyl [2-({[(methoxycarbonyl)amino]carbothioyl}amino)anilino]carbothioylcarbamate	522	-7.52744	FALSE
BRD-K28965160-001-01-1	VRT752271	523	-7.53749	FALSE
BRD-K13646352-001-03-8	PKC-412	524	-7.54921	FALSE
BRD-K61250553-003-32-2	LOPERAMIDE HYDROCHLORIDE	525	-7.59289	FALSE
BRD-K36363294-001-04-2	I-BET151 (GSK1210151A)	526	-7.82853	FALSE
BRD-K47000838-001-01-6	Cytochalasin B	527	-7.84419	FALSE
BRD-K89014967-001-04-3	Pimasertib (AS-703026)	528	-7.85268	FALSE
BRD-K60997853-001-02-3	Milciclib (PHA-848125)	529	-7.93525	FALSE
BRD-K07400595-001-02-7	1-(4-(((2S,4R)-2-((1H-1,2,4-triazol-1-yl)methyl)-2-(2,4-dichlorophenyl)-1,3-dioxolan-4-yl)methoxy)phenyl)-4-isopropylpiperazine	530	-7.99187	FALSE
BRD-K04269837-359-02-9		531	-8.25648	FALSE
BRD-K77791657-001-01-1	3-Deazaneplanocin A (DZNeP)	532	-8.26344	FALSE
BRD-K55424922-003-03-6	Anpirtoline hydrochloride	533	-8.50761	FALSE
BRD-K15179513-001-05-9	NVP ADW 742	534	-8.56381	FALSE
BRD-K20463415-001-01-8	LY2606368	535	-8.65926	FALSE
BRD-K42673188-003-01-7	MPC 6827 hydrochloride	536	-8.78226	FALSE
BRD-K73073971-001-01-7	ZLN005	537	-8.8488	FALSE
BRD-K78809024-001-03-2		538	-9.37579	FALSE
BRD-K66766661-001-20-0	Estradiol valerate	539	-9.5636	FALSE
BRD-K11129031-001-27-5	GEMFIBROZIL	540	-9.76625	FALSE
BRD-K70511574-001-06-9	HMN-214	541	-9.783	FALSE
BRD-K09456915-001-01-2	Gemcitabine (elaidate)	542	-9.81972	FALSE
BRD-K67578145-001-10-5	GDC 0879	543	-9.82738	FALSE
BRD-K01669786-001-02-2	Triapine	544	-10.2073	FALSE
BRD-K09785578-001-02-0	Bakuchiol	545	-10.2389	FALSE
BRD-K96233303-001-02-7	TMS	546	-10.3068	FALSE
BRD-K02407574-001-09-7	Parbendazole	547	-10.6225	FALSE
BRD-K87782578-001-01-4	AVL-292	548	-10.7639	FALSE
BRD-K13169950-001-14-4	NSC 3852	549	-10.8721	FALSE
BRD-K33379087-001-07-5	Tivantinib	550	-10.8949	FALSE
BRD-K51313569-001-07-8	Palbociclib	551	-11.254	FALSE
BRD-A51407134-001-02-7	2-octyl-1-dodecanol	552	-11.3413	FALSE
BRD-K05104363-001-10-0	PD184352 (CI-1040)	553	-11.4167	FALSE
BRD-K82928847-001-04-7	Rocilinostat (ACY-1215)	554	-11.4998	FALSE
BRD-K69776681-001-06-1	Volasertib	555	-11.5724	FALSE
BRD-K73293050-001-03-1	WZ3146	556	-11.713	FALSE
BRD-K97365803-001-04-7	8-(4-aminophenyl)-2-(4-morpholinyl)-4H-chromen-4-one	557	-11.7761	FALSE
BRD-K56343971-001-10-6	Vemurafenib (PLX4032, RG7204)	558	-11.8467	FALSE
BRD-K08532119-001-01-5	LMI070	559	-12.2257	FALSE
BRD-K13314656-001-01-0	Ebastine	560	-12.3904	FALSE
BRD-K93788137-001-04-1	PF 431396	561	-12.4725	FALSE
BRD-K50140147-001-10-1	TAE684 (NVP-TAE684)	562	-12.5377	FALSE
BRD-K04603573-376-01-3	N~1~,N~4~-bis[3-(ethylamino)propyl]-1,4-butanediamine tetrahydrochloride	563	-12.8381	FALSE
BRD-K79131256-001-17-9	Albendazole	564	-13.0145	FALSE
BRD-K06982184-001-04-8	Caffeic acid	565	-13.5309	FALSE
BRD-K36788280-001-04-6	LEE011	566	-13.6693	FALSE
BRD-K36984403-001-03-5	Go 6983	567	-13.6848	FALSE
BRD-K12539581-001-25-2	Nocodazole	568	-13.758	FALSE
BRD-K06712146-001-03-8	YM-90709	569	-13.7612	FALSE
BRD-K83699324-001-01-1	NMS-1286937	570	-13.8189	FALSE
BRD-K08316444-001-05-0	ROTENONE	571	-14.326	FALSE
BRD-K95921201-001-15-3	Reserpine	572	-14.5187	FALSE
BRD-K68532323-003-05-1	SB 743921 Hydrochloride	573	-14.7249	FALSE
BRD-K72280606-001-01-2	Gilteritinib	574	-14.9475	FALSE
BRD-K48684885-001-04-2	Bay 11-7085	575	-15.0643	FALSE
BRD-K68870568-066-01-5	Flumatinib (mesylate)	576	-15.1581	FALSE
BRD-K12040459-001-07-8	AT7867	577	-15.2481	FALSE
BRD-K49522529-001-01-1	Alfacalcidol	578	-15.7193	FALSE
BRD-K59369769-001-20-3	VX-680 (Tozasertib, MK-0457)	579	-16.0464	FALSE
BRD-K85402309-043-01-9	2-hydroxypropanoic acid compound with 4-amino-5-fluoro-3-[6-(4-methyl-1-piperazinyl)-1H-benzimidazol-2-yl]-2-quinolinol (1:1)	580	-16.9876	FALSE
BRD-K73383190-001-03-1	C646	581	-17.3619	FALSE
BRD-K62996583-001-10-3	Lidoflazine	582	-17.7752	FALSE
BRD-K21728777-001-02-3	AMG-900	583	-18.4728	FALSE
BRD-K59204667-001-05-6	DBeQ	584	-18.9774	FALSE
BRD-K88767641-001-01-7	AZD5582	585	-19.1002	FALSE
BRD-K82421491-001-02-6	IPAG	586	-20.3652	FALSE
BRD-K68164687-001-01-6	Epothilone B (EPO906, Patupilone)	587	-20.6679	FALSE
BRD-A35588707-001-05-5	TENIPOSIDE	588	-20.9137	FALSE
BRD-A57886255-001-01-1	Golgicide A	589	-21.0271	FALSE
BRD-A84687895-001-04-0	Nilvadipine (ARC029)	590	-21.0275	FALSE
BRD-K61868322-051-06-4	Tenofovir Disoproxil Fumarate	591	-21.5142	FALSE
BRD-K43914553-001-01-5	CDK9-IN-6	592	-21.9619	FALSE
BRD-K23248433-001-01-8	GSK962040	593	-22.6649	FALSE
BRD-K77677632-003-03-4	SB 200646 hydrochloride	594	-22.8104	FALSE
BRD-K03063480-001-07-4	PF 477736	595	-24.203	FALSE
BRD-K28537285-001-01-8	Chidamide	596	-25.2055	FALSE
BRD-K96631475-001-02-4	10-DAB (10-Deacetylbaccatin)	597	-25.5051	FALSE
BRD-K44309363-003-02-1	(R)-(-)-Niguldipine hydrochloride	598	-25.8014	FALSE
BRD-K90195324-003-03-3	Bazedoxifene HCl	599	-25.8355	FALSE
BRD-K12251893-065-02-1	Vincristine (sulfate)	600	-26.1148	FALSE
BRD-K77224738-066-02-7	Reboxetine mesylate	601	-28.2037	FALSE
BRD-K17977438-048-04-0	oxelaidin citrate	602	-30.1171	FALSE
BRD-K34022604-001-09-0	Clofarabine	603	-33.1485	FALSE
BRD-K18424115-003-01-3	TG 100572 (Hydrochloride)	604	-35.8329	FALSE
BRD-K17511755-001-01-7	APY 29	605	-36.4761	FALSE
BRD-K10995081-001-28-7	Perphenazine	606	-37.2862	FALSE
BRD-K37723606-001-01-5	Dioscin	607	-37.7146	FALSE
BRD-K57774929-001-01-3	N~1~,N~1~-dimethyl-N~2~-(3-pyridinylmethyl)-N~2~-[4-(2,4,6-triisopropylphenyl)-1,3-thiazol-2-yl]-1,2-ethanediamine	608	-39.397	FALSE
BRD-K77947974-001-16-3	Fluspirilene	609	-42.3169	FALSE
BRD-K41705163-001-01-1	EC 144	610	-45.6894	FALSE
BRD-K03109492-001-02-2	NSC 663284	611	-48.4157	FALSE
BRD-K43449605-001-01-0	Oncrasin 1	612	-49.886	FALSE

## Sheet: Fig. 3
Fig. 3a											Fig. 3b																							Fig. 3d
	Cell viability fold change, mean of three replicates											Cell viability, mean of 3 replicates
	Alpelisib										Normal Organoid Viability Fold Change																							Tumor mass (mg)
Conc. Log2(μM)	HT29-sg-Ctrl			HT29-RNF43659mut-C1			HT29-RNF43659mut-C2				Conc. Log2 (μM)	Alpelisib					PF-04691502																	HT29-sg-Ctrl CDX		HT29-RNF43659mut-C1 CDX
3.32193	0.249949	0.248853	0.204935	0.061409	0.098084	0.10029	0.091998	0.087767	0.092856		-4.68	0.933333	0.733333	0.766667	1.33333	1.16667	0.714286	1	0.714286	1.21429														vehicle	PF04691502 (50mg/kg)	vehicle	PF04691502 (50mg/kg)
2.32193	0.428579	0.41153	0.335105	0.025353	0.030823	0.147112	0.154608	0.157147	0.094894		-2.68	0.666667	0.633333	0.633333	1.16667	1	0.642857	0.857143	0.857143	1.14286														708	370	533	348
1.32193	0.592099	0.501848	0.490916	0.139394	0.244584	0.305749	0.301586	0.296422	0.229741		-0.57	0.433333	0.566667	0.666667	1	1	0.785714	0.892857	0.857143	0.714286	0.857143													636	489	1012	97
0.321928	0.908558	0.841412	0.817893	0.408392	0.459073	0.511858	0.411171	0.422579	0.370681		1.3	0.5	0.566667	0.7	0.916667	0.75	0.7	0.642857	0.671429	0.707143	0.785714													557	521	617	306
-0.678072	1.03026	0.903652	0.897278	0.715468	0.910177	0.937827	0.716892	0.670975	0.691411		3.3	0.533333	0.566667	0.933333	0.533333	0.716667	0.528571	0.514286	0.528571	0.535714														426	343	799	112
-1.67807	1.09077	0.990456	0.895464	0.926727	0.930607	0.936617	0.941107	1.00853	1.07527																									433	374	776	113
											Tumor Organoid Viability Fold Change
	Alpelisib										Conc. Log2(μM)	PF04691502			Alpelisib			Trametinib			Nutlin -3			LGK974			XAV939			IWP2
Conc. Log2(μM)	LS513-sg-Ctrl			LS513-RNF43659mut-C8			LS513-RNF43659mut-C9				3.32193	0.012732	0.009484	0.016288	0.071464	0.067305	0.042227	0.743414	0.590065	0.69558	0.571563	0.4874	0.540459	0.571344	0.642156	0.608451	0.455756	0.55234	0.537225	0.705716	0.601153	0.600719
3.32193	0.257551	0.239658	0.214415	0.11154	0.135446		0.080625	0.095043	0.110941		2	0.029938	0.048722	0.061136	0.098504	0.133058	0.080687	0.708371	0.843463	0.776362	0.686505	0.79979	0.709717	0.673203	0.730735	0.736225	0.708609	0.637247	0.680195	0.772812	0.710257	0.751292
2.32193	0.682212	0.655156	0.652104	0.18543	0.180766	0.198293	0.143506	0.136295	0.192938		0.678072	0.109236	0.172839	0.138297	0.186331	0.234582	0.148307	0.90055	0.791708	0.849963	0.834381	0.794062	0.757792	0.876888	0.817592	0.834797	0.83166	0.764708	0.744989	0.775657	0.864757	0.87498
1.32193	0.907451	0.882552	0.87554	0.323605	0.342046	0.340942	0.211527	0.208398	0.209583		-0.64386	0.352588	0.291607	0.359813	0.250268	0.284861	0.291364	0.905478	0.87131	0.943181	0.926798	0.719687	0.822352	0.869507	0.912864	0.827548	0.904246	0.836995	0.830677	0.884987	0.804876	0.821887
0.321928	1.00082	0.891139	0.858456	0.806065	0.782926	0.774098	0.601576	0.591796	0.60849		-1.96578	0.383757	0.448624	0.51963	0.352734	0.419365	0.459872	0.878711	0.987603	0.987951	0.848038	0.801771	0.890976	0.938861	0.893069	0.891524	0.832505	0.89735	0.896247	0.803526	0.88057	0.878105
-0.678072	0.957607	0.976205	0.964488	0.87278	0.811391	0.784597	0.841449	0.833985	0.861669		-3.28771	0.595249	0.714902	0.657434	0.742307	0.648933	0.694548	0.858726	1.00333	0.94422	0.840657	0.84943	0.945527	0.960944	0.895198	0.941188	0.885737	0.844626	0.921478	0.936601	0.940319	0.829241
-1.67807	1.02574	0.985065	0.974151	0.932422	0.98435	0.927849	0.867519	0.854523	0.913514		-4.60964	0.803431	0.779589	0.826552	0.81298	0.762286	0.872364	1.01657	0.92197	0.969561	0.939292	0.865226	0.884057	1.00664	0.98819	0.936146	0.876698	0.942086	0.911141	0.916244	0.885586	0.945004
											-5.93157	0.958145	0.876983	0.851572	0.988716	0.922751	0.888557	1.03856	0.95659	1.00472	0.919502	0.998377	0.949467	0.979149	0.983958	0.93743	0.995301	0.929195	0.999041	0.95365	0.948693	0.893913
	Alpelisib
Conc. Log2(μM)	HCT116			HCT116-WT-OE			HCT116-RNF43G659fs-OE
3.32193	0.137095	0.167004	0.111761	0.146665	0.150753	0.159898	0.055856	0.062174	0.0592
2.32193	0.392727	0.325362	0.326893	0.342628	0.408619	0.342667	0.089354	0.083818	0.086262
1.32193	0.808274	0.722271	0.74726	0.678043	0.750104	0.650858	0.274031	0.268048	0.256337
0.321928	0.868701	0.921225	0.902058	0.781276	0.735126	0.746422	0.417604	0.476297	0.49633
-0.678072	0.975368	0.996952	0.862352	0.906593	0.840632	0.843337	0.816576	0.893172	0.791922
-1.67807	0.957002	0.981812	0.948599	0.846222	0.839006	0.909758	0.860694	0.83483	0.963003
	PF04691502
Conc. Log2(μM)	HT29-sg-Ctrl			HT29-RNF43659mut-C1			HT29-RNF43659mut-C2
3.32193	0.055418	0.055405	0.053466	0.02625	3.31e-05	0.023352	0.007878	0.062088	0.014645
2.32193	0.36121	0.363441	0.360828	0.078668	0.079868	0.073887	0.113138	0.117156	0.120545
1.32193	0.734192	0.678516	0.746121	0.224575	0.276553	0.203455	0.151206	0.150889	0.147521
0.321928	0.809365	0.75317	0.738987	0.472347	0.564133	0.501882	0.433471	0.242495	0.346534
-0.678072	0.850505	0.845973	0.894586	0.780469	0.813901	0.76632	0.807692	0.766134	0.780794
-1.67807	0.901996	0.884629	0.90949	0.895652	0.944483	0.912273	0.897295	0.851002	0.869029
	PF04691502
Conc. Log2(μM)	LS513-sg-Ctrl			LS513-RNF43659mut-C8			LS513-RNF43659mut-C9
3.32193	0.11843	0.153004	0.152926	0.062402	0.064667	0.103158	0.122414	0.130789	0.08768
2.32193	0.34237	0.289817	0.239553	0.012967	0.062416	0.065535	0.135941	0.160469	0.162376
1.32193	0.664895	0.622516	0.644237	0.130145	0.210252	0.219674	0.254813	0.229811	0.1858
0.321928	0.77235	0.839255	0.935595	0.437501	0.470151	0.393523	0.539673	0.549946	0.536222
-0.678072	0.920832	0.840967	0.843373	0.651689	0.709922	0.669109	0.738504	0.733614	0.800642
-1.67807	0.914289	1.00662	0.995626	0.432954	0.675027	0.651471	0.700757	0.69883	0.805187
	PF04691502
Conc. Log2(μM)	HCT116			HCT116-WT-OE			HCT116-RNF43G659fs-OE
3.32193	0.10754	0.143894	0.124515	0.152087	0.168592	0.166743	0.100684	0.114458	0.074431
2.32193	0.289236	0.28307	0.28506	0.368581	0.440525	0.383759	0.148137	0.147328	0.14381
1.32193	0.581083	0.650933	0.673263	0.374816	0.376268	0.456147	0.216027	0.265491	0.22955
0.321928	0.761284	0.725527	0.686258	0.824085	0.811108	0.779893	0.461525	0.419785	0.368556
-0.678072	0.907331	0.858411	0.842585	0.791368	0.85175	0.793742	0.789437	0.85323	0.750111
-1.67807	0.830438	0.93677	0.853126	0.930559	0.928455	0.942455	0.896745	0.982198	0.881066

## Sheet: Fig. 4
															Fig 4d
Fig. 4a									Fig. 4b									Fig. 4e				Fig. 4f					Fig. 4g				Fig. 4h
														Preferential Protein Binding (RNF43_G659Vfs*41/RNF43_WT)
Colormetric														Protein	Log2 Fold Change	-Log10 (p-value)
									ECL		ECL/colormetric overlay			Heat shock 70 kDa protein 1A/1B	1.5315	5.65956		Colormetric									Colormetric				ECL		ECL/colormetric overlay
														Heat shock 70 kDa protein 1-like	1.5265	5.62525
														Heat shock-related 70 kDa protein 2	1.47225	5.60906
														BAG family molecular chaperone regulator 2	1.262	5.21896
														Heat shock 70 kDa protein 6	1.4905	5.1831
														Heat shock cognate 71 kDa protein	1.2165	5.1343
														E3 ubiquitin-protein ligase CHIP	1.12375	4.83565
														Histone-arginine methyltransferase CARM1	0.8835	4.33913
														OS=Homo sapiens GN=RNF43_659mt	0.856827	4.08249
														Isoform 2 of BAG family molecular chaperone regulator 5	1.17	4.06601
														BAG family molecular chaperone regulator 4	1.0175	4.05849
														Polyadenylate-binding protein 1	0.6605	3.50464
														Isoform 2 of Heterogeneous nuclear ribonucleoprotein K	0.61425	3.31901
														DnaJ homolog subfamily C member 7	0.672	3.3065
														Isoform 3 of Polyadenylate-binding protein 4	0.563	3.2694
														Isoform 2 of Poly(rC)-binding protein 2	0.59525	3.24063
														Heat shock protein 105 kDa	0.6065	3.24055
														Obscurin	0.56575	3.22101
														Stress-70 protein, mitochondrial	0.5615	3.21909
														FAS-associated factor 1	0.60575	3.05739
														Nucleoporin NUP188 homolog	0.6075	2.95352
														Nuclear pore complex protein Nup107	0.5085	2.92428
														DnaJ homolog subfamily B member 4	0.56375	2.88347
														Probable E3 ubiquitin-protein ligase makorin-2	0.47425	2.88119
														Complement component 1 Q subcomponent-binding protein, mitochondrial	0.47275	2.81999
														Isoform 3 of Polypyrimidine tract-binding protein 1	0.45875	2.78664
														Ubiquitin carboxyl-terminal hydrolase 15	0.4945	2.78229
														NADH dehydrogenase [ubiquinone] iron-sulfur protein 2, mitochondrial	0.449	2.75305
														Isoform 4 of Phosphatidylinositol 3-kinase regulatory subunit alpha	0.4455	2.73917
														Histone acetyltransferase type B catalytic subunit	0.628	2.726
														Serine/arginine-rich splicing factor 3	0.4415	2.71593
														DnaJ homolog subfamily A member 2	0.4725	2.68341
														Matrin-3	0.51025	2.65027
														Poly(rC)-binding protein 1	0.4215	2.61891
														Isoform 2 of ELAV-like protein 1	0.6005	2.60712
														Protein arginine N-methyltransferase 5	0.41475	2.58943
														Tubulin alpha-1C chain	0.4245	2.58647
														Isoform 2 of DnaJ homolog subfamily B member 12	0.475	2.53685
														Protein SEC13 homolog	0.48025	2.52893
														Small glutamine-rich tetratricopeptide repeat-containing protein alpha	0.402	2.51301
														Polyadenylate-binding protein 4-like	0.414	2.50581
														Probable ATP-dependent RNA helicase YTHDC2	0.402	2.46311
														Alternative protein ASNSD1	0.4775	2.42358
														Tubulin beta chain	0.4055	2.42358
														Heterogeneous nuclear ribonucleoprotein H2	0.389	2.36189
														Tubulin beta-4A chain	0.3715	2.35933
														Lamin-B receptor	0.419	2.34669
														Tubulin beta-2A chain	0.406	2.34617
														PIH1 domain-containing protein 1	0.369	2.34493
														Isoform 2 of Splicing factor U2AF 35 kDa subunit	0.3805	2.33264
														Insulin receptor substrate 4	0.403	2.33105
														BAG family molecular chaperone regulator 3	0.36575	2.32863
														Tubulin beta-6 chain	0.3855	2.32309
														Tubulin alpha-4A chain	0.3645	2.32088
														Tubulin beta-4B chain	0.3835	2.30927
														Tubulin alpha-1B chain	0.361	2.30212
														Importin subunit beta-1	0.423	2.29713
														Serine/arginine-rich splicing factor 9	0.35225	2.23809
														DnaJ homolog subfamily B member 1	0.47425	2.23636
														E3 ubiquitin-protein ligase RNF126	0.3875	2.21719
														Stress-induced-phosphoprotein 1	0.346	2.21601
														Isoform 3 of Basic leucine zipper and W2 domain-containing protein 1	0.37875	2.19938
														Growth factor receptor-bound protein 2	0.3475	2.1822
														DnaJ homolog subfamily A member 1	0.34725	2.17921
														Tubulin beta-2B chain	0.373	2.11909
														ATP-dependent zinc metalloprotease YME1L1	0.3445	2.0872
														Ankyrin repeat domain-containing protein 13A	0.3235	2.08047
														Phosphatidylserine synthase 1	0.318	2.04033
														Chromodomain-helicase-DNA-binding protein 5	0.38225	1.99391
														Heterogeneous nuclear ribonucleoprotein F	0.334	1.98391
														Methionine synthase	0.318	1.97056
														SURP and G-patch domain-containing protein 2	0.3395	1.962
														Splicing factor U2AF 65 kDa subunit	0.43	1.9551
														Heat shock 70 kDa protein 4	0.31	1.9534
														Isoform 1 of Voltage-dependent anion-selective channel protein 2	0.311	1.94803
														RNA-binding protein 4	0.297	1.92255
														26S proteasome non-ATPase regulatory subunit 2	0.3235	1.89921
														26S proteasome non-ATPase regulatory subunit 4	0.3165	1.89445
														ATP-dependent RNA helicase DHX36	0.3605	1.87492
														Putative helicase MOV-10	0.288	1.86728
														Isoform 5 of Serine/threonine-protein phosphatase 6 regulatory subunit 3	0.287	1.85807
														Prefoldin subunit 6	0.33325	1.8412
														Ubiquitin-like protein 4A	0.407	1.83054
														40S ribosomal protein S30	0.30125	1.81737
														Putative protein FAM10A5	0.2895	1.81023
														WD repeat-containing protein 6	0.27625	1.79025
														Heat shock 70 kDa protein 4L	0.28275	1.77016
														Probable ATP-dependent RNA helicase DDX17	0.281	1.76771
														ATPase family AAA domain-containing protein 3B	0.33	1.7653
														A-kinase anchor protein 8-like	0.27275	1.76204
														Probable ATP-dependent RNA helicase DDX5	0.28	1.75357
														Cleavage and polyadenylation specificity factor subunit 5	0.312	1.74372
														14-3-3 protein theta	0.2865	1.74327
														26S protease regulatory subunit 4	0.26825	1.73958
														Nuclear pore complex protein Nup160	0.3145	1.70677
														Centrosomal protein of 135 kDa	0.28475	1.70404
														NADH dehydrogenase [ubiquinone] iron-sulfur protein 3, mitochondrial	0.26175	1.69829
														Isoform 2 of UBX domain-containing protein 1	0.3465	1.67877
														A-kinase anchor protein 8	0.26	1.67463
														La-related protein 1	0.26075	1.67403
														RuvB-like 2	0.26325	1.67293
														DNA-directed RNA polymerase II subunit RPB2	0.261	1.66539
														Pre-mRNA 3'-end-processing factor FIP1	0.2525	1.61628
														Segment polarity protein dishevelled homolog DVL-2	0.2725	1.60944
														Protein quaking	0.2495	1.59777
														E3 ubiquitin-protein ligase UBR5	0.247	1.58181
														Transmembrane protein 205	0.245	1.56452
														Isoform 2 of ATPase family AAA domain-containing protein 3A	0.2705	1.56389
														Heterogeneous nuclear ribonucleoprotein L	0.2415	1.56191
														Probable ATP-dependent RNA helicase DDX27	0.259	1.54647
														Isoform 7 of Interleukin enhancer-binding factor 3	0.25225	1.54631
														Heterogeneous nuclear ribonucleoprotein H	0.261	1.54042
														Fragile X mental retardation syndrome-related protein 2	0.314	1.52434
														Putative bifunctional UDP-N-acetylglucosamine transferase and deubiquitinase ALG13	0.2365	1.52051
														Isoform 3 of Serine/threonine-protein phosphatase 6 catalytic subunit	0.2445	1.51379
														Very-long-chain (3R)-3-hydroxyacyl-CoA dehydratase 3	0.2495	1.50809
														NF-X1-type zinc finger protein NFXL1	0.245	1.50395
														Transportin-1	0.2345	1.50038
														BRISC complex subunit Abro1	0.236	1.49224
														Isoform 4 of Unconventional prefoldin RPB5 interactor 1	0.296	1.4777
														KH domain-containing, RNA-binding, signal transduction-associated protein 1	0.3475	1.47656
														La-related protein 4B	0.2315	1.47043
														ATP-dependent RNA helicase DDX50	0.23	1.4687
														Isoform 3 of Clathrin interactor 1	0.24475	1.4574
														26S protease regulatory subunit 6B	0.2445	1.45364
														RuvB-like 1	0.232	1.4433
														Magnesium transporter protein 1	0.2365	1.43238
														Exonuclease 3'-5' domain-containing protein 2	0.2315	1.4294
														Protein transport protein Sec16A	0.3175	1.42732
														Isoform 2 of DnaJ homolog subfamily C member 21	0.2375	1.42294
														Isoform 2 of NADH dehydrogenase [ubiquinone] 1 alpha subcomplex subunit 5	0.2915	1.4201
														Nuclear pore complex protein Nup98-Nup96	0.22125	1.41241
														Isoform Long of Proteasome subunit alpha type-1	0.252	1.40262
														Ras GTPase-activating protein-binding protein 1	0.242	1.40031
														Ubiquitin-associated domain-containing protein 1	0.2465	1.3978
														Isoform 2 of Serine/threonine-protein kinase 3	0.22525	1.39259
														Isoform Short of 14-3-3 protein beta/alpha	0.22675	1.38611
														Transmembrane emp24 domain-containing protein 10	0.5035	1.37851
														RNA-binding motif, single-stranded-interacting protein 2	0.23075	1.37731
														Isoform 2 of Protein transport protein Sec16A	0.298	1.37683
														Dynamin-2	0.211	1.35274
														Periplakin	0.2175	1.34889
														Isoform 4 of La-related protein 4	0.21	1.34623
														Transcriptional activator protein Pur-alpha	0.2145	1.33667
														Y-box-binding protein 3	0.2165	1.32816
														Isoform 2 of 26S proteasome non-ATPase regulatory subunit 13	0.31375	1.32318
														Eukaryotic translation initiation factor 2 subunit 1	0.21575	1.31941
														Emerin	0.206	1.31605
														Isoform 5 of Protein transport protein Sec16A	0.3015	1.31534
														Coilin	0.25725	1.3149
														Spermatogenesis-associated protein 5	0.2045	1.30669
														Probable ATP-dependent RNA helicase DDX5b	0.22375	1.29755
														Double-stranded RNA-binding protein Staufen homolog 2	0.2125	1.29055
														Nucleolar RNA helicase 2	0.2035	1.28142
														Putative RNA-binding protein 15	0.205	1.27958
														Isoform 2 of Peptidyl-prolyl cis-trans isomerase FKBP8	0.209	1.27238
														Far upstream element-binding protein 3	0.19775	1.25929
														RNA-binding protein NOB1	0.244	1.2375
														YTH domain-containing family protein 2	0.20725	1.22593
														Trifunctional enzyme subunit alpha, mitochondrial	0.1975	1.22383
														Isoform 6 of GTPase-activating protein and VPS9 domain-containing protein 1	0.20775	1.21931
														14-3-3 protein gamma	0.1915	1.21316
														Cytochrome b-c1 complex subunit 2, mitochondrial	0.20925	1.21097
														Heat shock protein 75 kDa, mitochondrial	0.188	1.18616
														Tubulin gamma-1 chain	0.206	1.17991
														Serine/threonine-protein phosphatase 2A catalytic subunit alpha isoform	0.20575	1.17494
														Isoform 3 of Eukaryotic peptide chain release factor GTP-binding subunit ERF3A	0.206	1.16772
														CAD protein	0.18475	1.16682
														Coatomer subunit gamma-1	0.2435	1.1641
														Erlin-2	0.197	1.16077
														Aldehyde dehydrogenase X, mitochondrial	0.1925	1.15935
														Semenogelin-1	0.51175	1.15715
														Insulin-like growth factor 2 mRNA-binding protein 1	0.1835	1.15467
														Dolichyl-diphosphooligosaccharide--protein glycosyltransferase subunit 1	0.1825	1.15105
														Isoform 2 of E3 ubiquitin-protein ligase RNF123	0.1825	1.14668
														Ubiquitin-protein ligase E3C	0.1815	1.14428
														Alpha-galactosidase A	0.1925	1.1385
														Dynein light chain 1, cytoplasmic	0.212	1.13429
														Unconventional prefoldin RPB5 interactor 1	0.18	1.13136
														Galectin-7	0.2315	1.12516
														26S protease regulatory subunit 7	0.18825	1.12491
														Isoform Long of Ubiquitin fusion degradation protein 1 homolog	0.193	1.12483
														Proteasome subunit alpha type-5	0.2745	1.11715
														DnaJ homolog subfamily A member 3, mitochondrial	0.198	1.115
														Importin-5	0.22075	1.10742
														Transcription factor 25	0.297	1.10599
														Isoform 2 of Ribonuclease P protein subunit p30	0.19875	1.10436
														Isoform 2 of Ubiquitin carboxyl-terminal hydrolase 10	0.19525	1.10315
														Protein S100-A9	0.17925	1.10098
														14-3-3 protein sigma	0.186	1.09892
														Trifunctional enzyme subunit beta, mitochondrial	0.1875	1.09832
														Nuclear pore complex protein Nup93	0.175	1.0966
														Isoform 3 of Large proline-rich protein BAG6	0.17375	1.08506
														Actin-related protein 2	0.17325	1.08121
														Zinc finger protein RFP	0.176	1.07302
														Puratrophin-1	0.1725	1.07296
														Protein phosphatase 1G	0.1835	1.06491
														Protein THEM6	0.1875	1.06344
														Glucose-induced degradation protein 8 homolog	0.173	1.056
														26S proteasome non-ATPase regulatory subunit 3	0.193	1.05105
														Protein transport protein Sec24A	0.17	1.05045
														Nuclear pore complex protein Nup155	0.19125	1.04204
														Activating signal cointegrator 1 complex subunit 3	0.219	1.03865
														Far upstream element-binding protein 2	0.17125	1.02828
														ATP-dependent RNA helicase DDX3X	0.1705	1.02651
														Calcium/calmodulin-dependent protein kinase type II subunit delta	0.187	1.02628
														E3 ubiquitin-protein ligase HUWE1	0.165	1.01557
														Isoform 2 of Melanoma-associated antigen D1	0.172	1.01063
														Isoform 2 of Calnexin	0.172	1.00875
														Regulator of nonsense transcripts 1	0.185	1.00843
														Heat shock protein HSP 90-beta	0.1625	1.00546
														Prefoldin subunit 2	0.19075	1.00509
														Nuclease-sensitive element-binding protein 1	0.163	1.00387
														Proteasome subunit alpha type-3	0.195	0.999498
														26S proteasome non-ATPase regulatory subunit 1	0.169	0.999057
														Isoform 4 of 4F2 cell-surface antigen heavy chain	0.1795	0.994446
														Guanine nucleotide-binding protein-like 3-like protein	0.1615	0.993459
														Isoform 5 of RNA-binding protein 14	0.178	0.987152
														14-3-3 protein zeta/delta	0.1595	0.985422
														Histone-binding protein RBBP7	0.21275	0.97223
														Protein Red	0.18	0.964132
														Proteasome subunit beta type-1	0.156	0.960904
														Methylosome subunit pICln	0.186	0.959219
														DnaJ homolog subfamily B member 6	0.165	0.957327
														Prefoldin subunit 1	0.2265	0.955331
														Deoxyhypusine synthase	0.206	0.954147
														Isoform 2 of Putative ATP-dependent RNA helicase DHX30	0.15725	0.952833
														26S protease regulatory subunit 8	0.2045	0.951759
														14-3-3 protein epsilon	0.15925	0.948962
														Inosine-5'-monophosphate dehydrogenase 2	0.1565	0.943041
														Protein transport protein Sec23B	0.22	0.94179
														C-terminal-binding protein 2	0.2075	0.930545
														Phosphatidylinositol 3,4,5-trisphosphate-dependent Rac exchanger 1 protein	0.1665	0.92594
														60S ribosomal protein L27a	0.15975	0.925605
														FAS-associated factor 2	0.151	0.919062
														Transmembrane protein 33	0.1735	0.912316
														Dolichyl-diphosphooligosaccharide--protein glycosyltransferase subunit STT3B	0.1495	0.912196
														Mitotic spindle assembly checkpoint protein MAD2A	0.157	0.897585
														Baculoviral IAP repeat-containing protein 6	0.15275	0.897293
														Isoform 6 of Calcium/calmodulin-dependent protein kinase type II subunit gamma	0.1525	0.896622
														Methionine--tRNA ligase, cytoplasmic	0.148	0.8957
														Probable ATP-dependent RNA helicase DDX20	0.14675	0.891387
														Cullin-associated NEDD8-dissociated protein 2	0.1475	0.879889
														Isoform 2 of 26S proteasome non-ATPase regulatory subunit 11	0.174	0.879191
														E3 ubiquitin-protein ligase Itchy homolog	0.14675	0.877779
														Double-stranded RNA-binding protein Staufen homolog 1	0.145	0.863218
														Isoform 2 of Heat shock protein HSP 90-alpha	0.1425	0.849225
														Fragile X mental retardation syndrome-related protein 1	0.147	0.84151
														26S proteasome non-ATPase regulatory subunit 12	0.1785	0.840445
														G-protein coupled receptor-associated sorting protein 2	0.13875	0.830627
														Isoform 2 of Procollagen-lysine,2-oxoglutarate 5-dioxygenase 1	0.15475	0.827983
														Bifunctional methylenetetrahydrofolate dehydrogenase/cyclohydrolase, mitochondrial	0.14	0.823397
														ATP-dependent RNA helicase A	0.13575	0.809226
														26S proteasome non-ATPase regulatory subunit 14	0.138	0.807787
														Growth arrest and DNA damage-inducible proteins-interacting protein 1	0.26875	0.803963
														Isoform 9 of Eukaryotic translation initiation factor 4 gamma 1	0.1345	0.803059
														Protein arginine N-methyltransferase 1	0.135	0.799603
														Insulin-like growth factor 2 mRNA-binding protein 3	0.1545	0.799117
														Cathepsin D	0.135	0.791282
														Isoform 2 of ATP-binding cassette sub-family F member 2	0.13225	0.789207
														Ras GTPase-activating-like protein IQGAP3	0.146	0.770786
														Isoform 3 of Ubiquitin-conjugating enzyme E2 D3	0.171	0.758794
														Transitional endoplasmic reticulum ATPase	0.13275	0.754557
														Coatomer subunit gamma-2	0.13125	0.748059
														Midasin	0.1265	0.747106
														Isoform 3 of DNA-directed RNA polymerase I subunit RPA2	0.1265	0.744384
														Ras GTPase-activating protein-binding protein 2	0.155	0.743631
														Erlin-1	0.15125	0.741987
														Tryptophan--tRNA ligase, cytoplasmic	0.12875	0.733873
														Melanoma-associated antigen D2	0.126	0.720679
														Cytoplasmic dynein 1 heavy chain 1	0.122	0.711382
														Peptide-N(4)-(N-acetyl-beta-glucosaminyl)asparagine amidase	0.1235	0.703957
														Isoform 2 of Cell cycle and apoptosis regulator protein 2	0.1265	0.700676
														Isoform 3 of Gamma-tubulin complex component 2	0.12	0.699542
														E3 ubiquitin-protein ligase Praja-1	0.12025	0.698168
														Isoform 2 of Coatomer subunit alpha	0.11825	0.690493
														Proliferating cell nuclear antigen	0.14075	0.684247
														Zinc finger CCHC domain-containing protein 3	0.11875	0.672994
														78 kDa glucose-regulated protein	0.1285	0.670893
														40S ribosomal protein S2	0.1285	0.665845
														Heterogeneous nuclear ribonucleoprotein U-like protein 1	0.1335	0.660914
														Isoform 3 of 60S ribosomal protein L17	0.114	0.655812
														60S ribosomal protein L32	0.1215	0.655182
														Probable ubiquitin carboxyl-terminal hydrolase FAF-X	0.13375	0.654487
														DnaJ homolog subfamily C member 10	0.1155	0.650073
														Protein FAM83H	0.155	0.642841
														Isoform 5 of Ubiquitin-associated protein 2-like	0.148	0.631287
														Proteasome subunit alpha type-4	0.1135	0.626756
														E3 ubiquitin-protein ligase Praja-2	0.11325	0.62586
														Hsp90 co-chaperone Cdc37	0.1145	0.617323
														Pinin	0.13725	0.616572
														Kelch-like ECH-associated protein 1	0.117	0.616245
														Caprin-1	0.1135	0.615603
														Fatty acid synthase	0.11025	0.615462
														Guanine nucleotide-binding protein G(s) subunit alpha isoforms XLas	0.14275	0.61428
														Glucosidase 2 subunit beta	0.10675	0.609968
														Isoform 2 of Cleavage and polyadenylation specificity factor subunit 6	0.12775	0.607516
														Isoform 4 of Cold shock domain-containing protein E1	0.115	0.598597
														Cartilage-associated protein	0.10525	0.591787
														Methylosome protein 50	0.10425	0.591427
														COBW domain-containing protein 1	0.1145	0.590487
														ATPase WRNIP1	0.1065	0.58828
														Heterogeneous nuclear ribonucleoprotein M	0.106	0.588142
														40S ribosomal protein S10	0.1045	0.582641
														Isoform 2 of Mitochondrial import inner membrane translocase subunit TIM50	0.1075	0.581683
														Proteasome subunit beta type-5	0.13075	0.581285
														26S protease regulatory subunit 6A	0.10425	0.581111
														ADP/ATP translocase 2	0.10625	0.578712
														39S ribosomal protein L17, mitochondrial	0.104	0.577922
														Cullin-associated NEDD8-dissociated protein 1	0.107	0.576822
														Threonine--tRNA ligase, mitochondrial	0.104	0.576522
														28S ribosomal protein S22, mitochondrial	0.125	0.573075
														Acylamino-acid-releasing enzyme	0.105	0.566794
														Vacuolar protein sorting-associated protein 16 homolog	0.1065	0.565322
														Ribosomal RNA processing protein 1 homolog A	0.20225	0.560901
														Translocon-associated protein subunit delta	0.13	0.560002
														Glutamate dehydrogenase 1, mitochondrial	0.104	0.559246
														Pyruvate dehydrogenase E1 component subunit beta, mitochondrial	0.0985	0.553063
														Guanine nucleotide-binding protein G(k) subunit alpha	0.105	0.542156
														Interferon-inducible double-stranded RNA-dependent protein kinase activator A	0.098	0.537647
														UPF0568 protein C14orf166	0.096	0.536012
														Serine/arginine-rich splicing factor 5	0.09825	0.535037
														Isoform F of Constitutive coactivator of PPAR-gamma-like protein 1	0.09575	0.534111
														Ras-related protein Rab-10	0.1	0.530297
														39S ribosomal protein L23, mitochondrial	0.1385	0.525402
														Beta-glucuronidase	0.0935	0.51921
														Constitutive coactivator of PPAR-gamma-like protein 2	0.0935	0.516306
														Elongation factor Tu, mitochondrial	0.094	0.514193
														Unconventional myosin-VI	0.0965	0.511064
														Proteasome subunit alpha type-2	0.1245	0.509242
														Isoform 2 of Serpin B12	0.11025	0.507177
														Isoform 1 of SRSF protein kinase 1	0.0915	0.50376
														2',5'-phosphodiesterase 12	0.09225	0.502197
														Basigin	0.0945	0.500823
														Isoform Heart of ATP synthase subunit gamma, mitochondrial	0.09075	0.499861
														ATP synthase subunit gamma, mitochondrial	0.0905	0.498311
														Structural maintenance of chromosomes protein 1A	0.0905	0.494915
														Obg-like ATPase 1	0.09925	0.486246
														Procollagen-lysine,2-oxoglutarate 5-dioxygenase 3	0.097	0.483272
														Proteasome subunit beta type-6	0.1405	0.480584
														Isoform 2 of Reticulocalbin-2	0.0915	0.46576
														Ribosomal RNA processing protein 1 homolog B	0.096	0.464297
														Isoform 3 of Serine/threonine-protein phosphatase 6 regulatory ankyrin repeat subunit A	0.08975	0.46036
														Thioredoxin domain-containing protein 12	0.08525	0.448445
														Catechol O-methyltransferase	0.0995	0.446817
														Thioredoxin	0.1065	0.444394
														Heterogeneous nuclear ribonucleoprotein D-like	0.08775	0.444341
														Ribosome-binding protein 1	0.0865	0.444273
														Eukaryotic initiation factor 4A-I	0.082	0.442505
														DnaJ homolog subfamily B member 2	0.10375	0.440959
														45 kDa calcium-binding protein	0.081	0.434832
														A disintegrin and metalloproteinase with thrombospondin motifs 1	0.0805	0.430004
														RNA-binding protein 14	0.0855	0.429465
														Cullin-3	0.082	0.429187
														Isoform 3 of Prolyl 3-hydroxylase 1	0.07925	0.423129
														Serine/threonine-protein phosphatase 2A 65 kDa regulatory subunit A alpha isoform	0.0845	0.422059
														Isoform 3 of Calumenin	0.079	0.419587
														E3 ubiquitin-protein ligase RNF5	0.117	0.418167
														E3 ubiquitin-protein ligase MYCBP2	0.0885	0.416918
														Isoform 2 of Voltage-dependent anion-selective channel protein 3	0.08925	0.413662
														Leucine-rich PPR motif-containing protein, mitochondrial	0.0765	0.407098
														Protein S100-A8	0.09575	0.403868
														Lupus La protein	0.08925	0.402343
														Nuclear pore complex protein Nup133	0.082	0.401722
														Activator of 90 kDa heat shock protein ATPase homolog 1	0.078	0.398598
														Nuclear fragile X mental retardation-interacting protein 2	0.0775	0.397702
														Zinc finger ZZ-type and EF-hand domain-containing protein 1	0.0755	0.396784
														Putative RNA-binding protein Luc7-like 2	0.083	0.392359
														Fatty acyl-CoA reductase 1	0.0765	0.389688
														Staphylococcal nuclease domain-containing protein 1	0.07925	0.387036
														tRNA (cytosine(34)-C(5))-methyltransferase	0.074	0.386987
														Germinal-center associated nuclear protein	0.07425	0.38401
														Pumilio homolog 1	0.073	0.381989
														40S ribosomal protein S12	0.0725	0.381553
														Isoform 2 of Golgin subfamily B member 1	0.0815	0.378462
														HBS1-like protein	0.07675	0.36907
														DNA topoisomerase 3-alpha	0.0715	0.367287
														Caspase-14	0.07175	0.362599
														Nodal modulator 2	0.0695	0.362246
														Importin subunit alpha-4	0.0695	0.362246
														Protein regulator of cytokinesis 1	0.0695	0.361891
														Clathrin light chain A	0.069	0.358396
														NADH dehydrogenase [ubiquinone] 1 alpha subcomplex subunit 10, mitochondrial	0.08	0.355936
														Isoform 1 of Serum paraoxonase/arylesterase 2	0.0945	0.353603
														Interferon-induced, double-stranded RNA-activated protein kinase	0.068	0.35325
														Heterogeneous nuclear ribonucleoprotein H3	0.0725	0.35207
														Histone-binding protein RBBP4	0.0835	0.351156
														Ubiquitin-40S ribosomal protein S27a	0.0685	0.347191
														Heterogeneous nuclear ribonucleoprotein L-like	0.0675	0.342784
														DDB1- and CUL4-associated factor 7	0.075	0.342087
														Isoform 3 of Protein scribble homolog	0.0705	0.341868
														Unconventional myosin-Ic	0.06525	0.335936
														5'-3' exoribonuclease 2	0.0655	0.334274
														Transducin beta-like protein 2	0.08225	0.333419
														Isoform 4 of Sodium/potassium-transporting ATPase subunit alpha-1	0.06475	0.333111
														Uncharacterized protein CXorf57	0.073	0.332918
														Sorting nexin-8	0.0775	0.332645
														Dehydrogenase/reductase SDR family member 7B	0.065	0.332562
														Isoform 4 of 40S ribosomal protein S24	0.06725	0.332072
														Tetratricopeptide repeat protein 13	0.0645	0.329401
														Trifunctional purine biosynthetic protein adenosine-3	0.064	0.327221
														DNA mismatch repair protein Msh6	0.06375	0.325738
														Isoform 12 of Titin	0.06475	0.318445
														ATP synthase F(0) complex subunit B1, mitochondrial	0.063	0.313968
														Ig gamma-1 chain C region	0.06325	0.313451
														NADH dehydrogenase [ubiquinone] iron-sulfur protein 7, mitochondrial	0.0755	0.3132
														Protein FAM3A	0.0815	0.308545
														Capping protein (Actin filament) muscle Z-line, beta, isoform CRA_d	0.0635	0.306477
														Protein transport protein Sec61 subunit alpha isoform 1	0.05925	0.29963
														Protein transport protein Sec24C	0.07125	0.299446
														Lamina-associated polypeptide 2, isoforms beta/gamma	0.064	0.295914
														Eukaryotic translation initiation factor 3 subunit C-like protein	0.0595	0.295609
														Unconventional myosin-Ib	0.0575	0.288785
														Proteasome subunit beta type-3	0.061	0.287479
														Profilin	0.0815	0.279495
														DnaJ homolog subfamily B member 11	0.055	0.273752
														Protein-glutamine gamma-glutamyltransferase K	0.07225	0.270224
														Isoform 2 of Chromatin target of PRMT1 protein	0.077	0.267492
														Eukaryotic translation initiation factor 3 subunit I	0.0555	0.265631
														Very-long-chain enoyl-CoA reductase	0.1015	0.264383
														26S protease regulatory subunit 10B	0.0595	0.262251
														60S ribosomal protein L22	0.05325	0.260679
														Isoform 4 of Double-stranded RNA-specific adenosine deaminase	0.0525	0.258378
														Serine/arginine-rich splicing factor 6	0.0525	0.253895
														Heterogeneous nuclear ribonucleoprotein A3	0.06075	0.252003
														Zinc finger CCCH-type antiviral protein 1	0.0575	0.251935
														Sodium/potassium-transporting ATPase subunit alpha-4	0.05	0.245108
														Isoform 2 of Calcium-binding mitochondrial carrier protein Aralar2	0.051	0.243729
														Phosphate carrier protein, mitochondrial	0.0565	0.243098
														Isoform 3 of Heterogeneous nuclear ribonucleoprotein Q	0.051	0.242727
														Rhomboid domain-containing protein 3	0.0535	0.237207
														Myosin regulatory light chain 12A	0.0485	0.236575
														Enhancer of mRNA-decapping protein 4	0.0485	0.235827
														Isoform 2 of HCLS1-associated protein X-1	0.0475	0.230682
														Lethal(2) giant larvae protein homolog 1	0.0475	0.229851
														Metastasis-associated protein MTA2	0.0505	0.229624
														Eukaryotic translation initiation factor 3 subunit A	0.05575	0.229217
														60S ribosomal protein L31	0.0515	0.227436
														Toll-interacting protein	0.0485	0.225611
														DNA-dependent protein kinase catalytic subunit	0.0465	0.225365
														Serine/threonine-protein phosphatase PGAM5, mitochondrial	0.056	0.222028
														Asparagine--tRNA ligase, cytoplasmic	0.053	0.22187
														Histone deacetylase 2	0.0595	0.221435
														Neurofilament heavy polypeptide	0.0465	0.221371
														Isoform I of Protein SON	0.049	0.219217
														Isoform 5 of AP-3 complex subunit delta-1	0.06375	0.218007
														ADP/ATP translocase 3	0.0465	0.216887
														T-complex protein 1 subunit zeta	0.04525	0.216408
														GTP-binding protein 2	0.0515	0.215733
														Isoform 3 of Cell division control protein 45 homolog	0.06	0.214413
														HLA class I histocompatibility antigen, A-69 alpha chain	0.0455	0.21301
														Junctophilin-1	0.0615	0.211828
														Histone lysine demethylase PHF8	0.0435	0.20806
														AP-2 complex subunit mu	0.043	0.204759
														Exportin-1	0.043	0.204138
														E3 SUMO-protein ligase RanBP2	0.0425	0.203221
														Dolichol-phosphate mannosyltransferase subunit 1	0.0465	0.20254
														Lymphoid-specific helicase	0.044	0.20141
														Isoform 2 of Mitochondrial dicarboxylate carrier	0.04075	0.193618
														Heterogeneous nuclear ribonucleoproteins C1/C2	0.0675	0.188875
														DNA topoisomerase 3-beta-1	0.04325	0.187717
														Signal recognition particle subunit SRP68	0.052	0.187348
														Actin, aortic smooth muscle	0.042	0.186543
														Tricarboxylate transport protein, mitochondrial	0.048	0.184847
														Isoform 4 of Fragile X mental retardation protein 1	0.042	0.184707
														Glutamine synthetase	0.04375	0.18461
														Cleavage and polyadenylation specificity factor subunit 2	0.03975	0.179345
														Ras GTPase-activating-like protein IQGAP1	0.052	0.17814
														Long-chain fatty acid transport protein 4	0.04	0.177104
														DNA-directed RNA polymerase, mitochondrial	0.044	0.176777
														Probable ATP-dependent RNA helicase DDX6	0.0385	0.176525
														UBX domain-containing protein 7	0.051	0.175278
														Interleukin-1 receptor-associated kinase 1	0.041	0.17356
														Importin-9	0.037	0.17318
														Macoilin	0.038	0.173007
														Protein yippee-like 5	0.03825	0.163383
														RNA polymerase II-associated protein 3	0.039	0.162078
														Isoform 3 of Ataxin-2-like protein	0.0405	0.160687
														Replication factor C subunit 2	0.0345	0.160163
														Ribosome maturation protein SBDS	0.035	0.159629
														Exosome complex exonuclease RRP44	0.0385	0.159161
														Ribonuclease inhibitor	0.0435	0.158138
														tRNA-splicing ligase RtcB homolog	0.03625	0.156644
														Synaptonemal complex protein SC65	0.042	0.156161
														Dolichyl-diphosphooligosaccharide--protein glycosyltransferase 48 kDa subunit	0.03775	0.155941
														Cornifin-B	0.03325	0.153278
														Transformer-2 protein homolog alpha	0.05	0.151862
														DNA replication licensing factor MCM7	0.03575	0.15186
														Dedicator of cytokinesis protein 7	0.0325	0.147218
														Translational activator GCN1	0.033	0.14657
														Actin, cytoplasmic 1	0.033	0.144274
														Epiplakin	0.03725	0.143843
														NK-tumor recognition protein	0.031	0.14192
														Neurofilament medium polypeptide	0.035	0.141435
														Methyltransferase-like protein 13	0.0315	0.139811
														T-complex protein 1 subunit eta	0.0305	0.138551
														Desmocollin-3	0.0385	0.138254
														28S ribosomal protein S23, mitochondrial	0.0315	0.137296
														rRNA 2'-O-methyltransferase fibrillarin	0.04675	0.131745
														Serine/arginine-rich-splicing factor 1	0.0285	0.129271
														Structural maintenance of chromosomes protein 3	0.0335	0.12617
														Bcl-2-associated transcription factor 1	0.02825	0.126041
														Isoform 3 of Protein transport protein Sec24B	0.028	0.125995
														60S ribosomal protein L23	0.0275	0.123386
														Kelch repeat and BTB domain-containing protein 6	0.035	0.123109
														Protein AAR2 homolog	0.031	0.119778
														40S ribosomal protein S18	0.0255	0.112921
														Estradiol 17-beta-dehydrogenase 12	0.02625	0.111458
														WD repeat-containing protein 26	0.02475	0.110212
														Isoform 2 of Neutral alpha-glucosidase AB	0.0245	0.109365
														Acidic leucine-rich nuclear phosphoprotein 32 family member B	0.0375	0.108863
														E3 ubiquitin-protein ligase TRIM32	0.02575	0.107671
														Uridine 5'-monophosphate synthase	0.024	0.106153
														ATP synthase subunit alpha, mitochondrial	0.0235	0.104273
														T-complex protein 1 subunit beta	0.02425	0.103502
														Hypoxia up-regulated protein 1	0.0235	0.0985154
														Eukaryotic translation initiation factor 3 subunit D	0.0245	0.0958472
														Isoform 2 of Splicing regulatory glutamine/lysine-rich protein 1	0.0245	0.0941505
														Mitochondrial inner membrane protein OXA1L	0.0215	0.0933532
														Isoform 2 of B-cell receptor-associated protein 31	0.021	0.0916947
														Calcium-binding mitochondrial carrier protein Aralar1	0.02475	0.091272
														AFG3-like protein 2	0.0205	0.0899681
														Single-stranded DNA-binding protein, mitochondrial	0.02525	0.0892838
														Isoform 5 of Fragile X mental retardation protein 1	0.0215	0.087652
														Cytochrome b-c1 complex subunit 1, mitochondrial	0.0205	0.0865569
														WD repeat-containing protein 75	0.0195	0.0852696
														Actin, cytoplasmic 2	0.0205	0.0841898
														Cat eye syndrome critical region protein 5	0.0215	0.0830914
														Interleukin enhancer-binding factor 2	0.019	0.0797964
														Isoform 2 of Ras-related protein Rab-5C	0.02	0.0796161
														40S ribosomal protein S15a	0.021	0.0792019
														Heterogeneous nuclear ribonucleoprotein D0	0.02725	0.0767969
														Eukaryotic initiation factor 4A-III	0.01775	0.0752453
														Reticulocalbin-1	0.0215	0.0751181
														Small nuclear ribonucleoprotein F	0.0185	0.0746859
														Protein SCO2 homolog, mitochondrial	0.019	0.073661
														Dynamin-binding protein	0.0165	0.0709712
														Creatine kinase B-type	0.02175	0.070897
														CTP synthase 1	0.0165	0.070685
														Mitochondrial 10-formyltetrahydrofolate dehydrogenase	0.01775	0.070583
														40S ribosomal protein S8	0.0165	0.069525
														Sarcoplasmic/endoplasmic reticulum calcium ATPase 2	0.0165	0.0686416
														Isoleucine--tRNA ligase, cytoplasmic	0.0155	0.0662844
														Paraspeckle component 1	0.018	0.0646926
														Serpin H1	0.016	0.0638959
														Ran GTPase-activating protein 1	0.015	0.0627001
														General transcription factor II-I	0.0145	0.0614613
														T-complex protein 1 subunit epsilon	0.0145	0.0612096
														Macrophage erythroblast attacher	0.015	0.0611393
														Ras-related protein Rab-8A	0.0175	0.0606267
														ATP-dependent RNA helicase DDX1	0.015	0.0581378
														Cytochrome c oxidase subunit NDUFA4	0.01275	0.0498027
														Neutral alpha-glucosidase AB	0.01175	0.0495989
														Isoform 2 of Splicing factor 1	0.013	0.048541
														U1 small nuclear ribonucleoprotein 70 kDa	0.01275	0.0480699
														Ataxin-2	0.01125	0.0465059
														Torsin-1A-interacting protein 1	0.0155	0.0428158
														2-oxoisovalerate dehydrogenase subunit beta, mitochondrial	0.0095	0.0396649
														Talin-1	0.0135	0.0387137
														Hemoglobin subunit beta	0.011	0.0363333
														Putative GTP-binding protein 6	0.00975	0.0358885
														C-1-tetrahydrofolate synthase, cytoplasmic	0.0085	0.0353177
														Protein FAM83B	0.00825	0.0332506
														Plectin	0.0095	0.030929
														Mitochondrial import receptor subunit TOM34	0.0075	0.0296734
														Small nuclear ribonucleoprotein Sm D2	0.007	0.0273727
														Serine/arginine repetitive matrix protein 1	0.00975	0.0247482
														U5 small nuclear ribonucleoprotein 200 kDa helicase	0.006	0.024462
														Four and a half LIM domains protein 3	0.006	0.0242625
														UDP-glucose:glycoprotein glucosyltransferase 1	0.007	0.0228559
														Acyl-coenzyme A thioesterase 8	0.0065	0.0225309
														Elongation factor 1-beta	0.0055	0.0223371
														40S ribosomal protein S13	0.007	0.0217461
														Isoform 2 of ATP-dependent 6-phosphofructokinase, liver type	0.0055	0.021719
														Phenylalanine--tRNA ligase alpha subunit	0.005	0.0199138
														Pentatricopeptide repeat domain-containing protein 3, mitochondrial	0.00425	0.015557
														Annexin A1	0.0065	0.0154107
														Serine--tRNA ligase, cytoplasmic	0.00275	0.0110878
														Zinc finger protein 598	0.0025	0.00950152
														Calmodulin-like protein 3	0.00225	0.00885046
														Transmembrane emp24 domain-containing protein 9	0.002	0.00784108
														Coatomer subunit zeta-1	0.002	0.00638109
														Structural maintenance of chromosomes protein 4	0.0015	0.00604459
														Acidic leucine-rich nuclear phosphoprotein 32 family member E	0.002	0.0060125
														60S acidic ribosomal protein P2	0.0015	0.00450755
														Importin subunit alpha-1	0.001	0.00403208
														Glutamine--fructose-6-phosphate aminotransferase [isomerizing] 1	0.0005	0.00178433
														T-complex protein 1 subunit delta	-9.81e-18	0
														Aldehyde dehydrogenase, mitochondrial	-0.00025	0.000883089
														Isoform 3 of Phosphoacetylglucosamine mutase	-0.0005	0.00137372
														T-complex protein 1 subunit gamma	-0.001	0.00383512
														Catalase	-0.0015	0.00573356
														Probable ATP-dependent RNA helicase DDX46	-0.0015	0.00586777
														Prohibitin	-0.002	0.00769184
														Splicing factor 3A subunit 3	-0.002	0.0079243
														Profilin-1	-0.00275	0.0111774
														Transformer-2 protein homolog beta	-0.00425	0.0117292
														Isoform 2 of Heterogeneous nuclear ribonucleoprotein R	-0.0035	0.013067
														Mitochondrial 2-oxoglutarate/malate carrier protein	-0.0035	0.0142733
														NADH dehydrogenase [ubiquinone] 1 alpha subcomplex subunit 6	-0.004	0.0146808
														Protein RCC2	-0.0045	0.0165842
														Prohibitin-2	-0.00475	0.0171041
														Bleomycin hydrolase	-0.00475	0.0175869
														60S ribosomal protein L3	-0.0045	0.0183995
														Protein zyg-11 homolog B	-0.005	0.02053
														DDB1- and CUL4-associated factor 10	-0.0055	0.021656
														Vacuolar protein sorting-associated protein 4A	-0.0055	0.0219255
														Inositol polyphosphate 5-phosphatase K	-0.0055	0.0226067
														Splicing factor 3B subunit 3	-0.006	0.0247477
														Glutathione S-transferase P	-0.0065	0.0268405
														Eukaryotic translation initiation factor 5A-1	-0.00775	0.0281448
														Bifunctional glutamate/proline--tRNA ligase	-0.0075	0.0302355
														60S ribosomal export protein NMD3	-0.008	0.0304578
														Isoform 2 of 2-amino-3-ketobutyrate coenzyme A ligase, mitochondrial	-0.0095	0.0328124
														Protein pelota homolog	-0.008	0.0328511
														40S ribosomal protein S6	-0.0105	0.0350301
														HLA class I histocompatibility antigen, Cw-14 alpha chain	-0.0085	0.035393
														60S ribosomal protein L23a	-0.0095	0.0397379
														Protein LTV1 homolog	-0.01	0.0398278
														DNA replication licensing factor MCM3	-0.0105	0.0404244
														PHD finger-like domain-containing protein 5A	-0.01025	0.0429923
														Isoform 2 of Procollagen-lysine,2-oxoglutarate 5-dioxygenase 2	-0.01025	0.0430673
														Small proline-rich protein 2G	-0.0105	0.044138
														IQ calmodulin-binding motif-containing protein 1	-0.011	0.0453624
														E3 ubiquitin-protein ligase RNF138	-0.0115	0.0469813
														Isoform 2 of Myb-binding protein 1A	-0.01225	0.0479836
														Leucine-rich repeat-containing protein 59	-0.0115	0.0480283
														T-complex protein 1 subunit alpha	-0.012	0.0485354
														Calpain-1 catalytic subunit	-0.0125	0.0488952
														Fibulin 5, isoform CRA_a	-0.014	0.0542741
														Cytoplasmic FMR1-interacting protein 1	-0.014	0.0583433
														Isoform 3 of Pyrroline-5-carboxylate reductase 1, mitochondrial	-0.01425	0.059566
														Proteasome subunit alpha type	-0.02225	0.0605097
														Proteasome subunit alpha type-7	-0.0145	0.0611544
														Protein FAM115A	-0.015	0.0642282
														Pre-mRNA-processing factor 6	-0.01525	0.0646783
														Prolactin regulatory element-binding protein	-0.016	0.0648286
														ATP-dependent RNA helicase DDX18	-0.01625	0.0650507
														Putative pre-mRNA-splicing factor ATP-dependent RNA helicase DHX15	-0.0155	0.0662463
														Cirhin	-0.01825	0.0662761
														ATP-citrate synthase	-0.017	0.0673684
														Replication protein A 70 kDa DNA-binding subunit	-0.0165	0.0690137
														40S ribosomal protein S3a	-0.0175	0.070237
														Enhancer of rudimentary homolog	-0.02125	0.0703091
														39S ribosomal protein L38, mitochondrial	-0.01825	0.0731458
														NADH dehydrogenase [ubiquinone] 1 alpha subcomplex subunit 9, mitochondrial	-0.0175	0.0748776
														ATP-binding cassette sub-family D member 3	-0.02	0.0851866
														Serine-threonine kinase receptor-associated protein	-0.02025	0.0886966
														28S ribosomal protein S9, mitochondrial	-0.0205	0.090024
														Isoform 2 of Threonine--tRNA ligase, cytoplasmic	-0.0215	0.0901744
														Mothers against decapentaplegic homolog 3	-0.026	0.090983
														Replication factor C subunit 1	-0.0245	0.093463
														THO complex subunit 3	-0.027	0.0980556
														Flap endonuclease 1	-0.02425	0.0983634
														Heterogeneous nuclear ribonucleoprotein U	-0.0235	0.104236
														Serine/threonine-protein kinase A-Raf	-0.0245	0.104632
														Isoform 2 of 5'-nucleotidase domain-containing protein 2	-0.02475	0.109009
														60S ribosomal protein L26	-0.02475	0.109427
														Splicing factor 3B subunit 1	-0.025	0.109593
														Neuron navigator 1	-0.02475	0.109632
														Inosine triphosphate pyrophosphatase	-0.0265	0.111382
														Signal recognition particle 9 kDa protein	-0.031	0.117481
														SNW domain-containing protein 1	-0.03675	0.11864
														Metalloendopeptidase OMA1, mitochondrial	-0.02875	0.11945
														mRNA export factor	-0.029	0.120165
														Alpha-2-macroglobulin	-0.0355	0.12365
														ATP-binding cassette sub-family F member 1	-0.0295	0.126088
														Nucleolar protein 56	-0.0425	0.127537
														Eukaryotic translation initiation factor 2 subunit 3	-0.0285	0.128535
														TAR DNA-binding protein 43	-0.02925	0.129351
														T-complex protein 1 subunit theta	-0.02925	0.131537
														2-oxoisovalerate dehydrogenase subunit alpha, mitochondrial	-0.02925	0.132977
														60S ribosomal protein L21	-0.03	0.135042
														Aspartate--tRNA ligase, cytoplasmic	-0.0355	0.135307
														DnaJ homolog subfamily C member 3	-0.03	0.136584
														Zinc-alpha-2-glycoprotein	-0.03	0.136865
														GTP-binding protein 1	-0.0315	0.137965
														Isoform 4 of ATP synthase subunit s-like protein	-0.0335	0.142844
														Isoform 2 of Protein FAM178A	-0.0455	0.144176
														Cornifin-A	-0.03475	0.145195
														Peptidyl-prolyl cis-trans isomerase FKBP10	-0.035	0.146772
														Filaggrin-2	-0.042	0.147901
														Serine/arginine-rich splicing factor 2	-0.0345	0.14965
														Isoform 2 of Protein LSM14 homolog A	-0.0335	0.153407
														TOM1-like protein 2	-0.034	0.153975
														U2 snRNP-associated SURP motif-containing protein	-0.048	0.154469
														Isoform 3 of Cleavage and polyadenylation specificity factor subunit 7	-0.0415	0.156023
														Eukaryotic translation initiation factor 5B	-0.04	0.15699
														Isoform 3 of Cytoskeleton-associated protein 5	-0.036	0.15715
														28S ribosomal protein S17, mitochondrial	-0.03775	0.158316
														Arginine--tRNA ligase, cytoplasmic	-0.038	0.158863
														40S ribosomal protein S27	-0.0405	0.164456
														Calmodulin	-0.03975	0.166494
														Serine/threonine-protein kinase Nek9	-0.0375	0.168438
														Deoxynucleoside triphosphate triphosphohydrolase SAMHD1	-0.048	0.168506
														Cdc42 effector protein 1	-0.03975	0.169743
														28S ribosomal protein S31, mitochondrial	-0.0375	0.170876
														Vimentin	-0.03725	0.17393
														40S ribosomal protein S14	-0.0405	0.175184
														Protein S100-A7	-0.038	0.177416
														Nuclear pore membrane glycoprotein 210	-0.0415	0.184182
														Coiled-coil domain-containing protein 85C	-0.04025	0.184421
														116 kDa U5 small nuclear ribonucleoprotein component	-0.04025	0.185539
														E3 ubiquitin/ISG15 ligase TRIM25	-0.044	0.186816
														Guanine nucleotide-binding protein-like 3	-0.046	0.188927
														Isoform 2 of Cyclin-dependent kinase 17	-0.04	0.189355
														Probable ATP-dependent RNA helicase DDX28	-0.0605	0.189978
														Alkyldihydroxyacetonephosphate synthase, peroxisomal	-0.0435	0.192087
														Plasminogen activator inhibitor 1 RNA-binding protein	-0.04775	0.194245
														Acyl-Coenzyme A dehydrogenase, C-4 to C-12 straight chain, isoform CRA_a	-0.044	0.196958
														Mitochondrial glutamate carrier 1	-0.0425	0.198166
														Importin-7	-0.049	0.200235
														Isoform 2 of Transketolase	-0.0435	0.201251
														Glycogen phosphorylase, liver form	-0.049	0.202095
														Acetyl-CoA acetyltransferase, mitochondrial	-0.0545	0.203344
														MAP7 domain-containing protein 1	-0.05425	0.204205
														Serine/arginine-rich splicing factor 7	-0.04575	0.209163
														Serine--tRNA ligase, mitochondrial	-0.0475	0.210794
														Neurofilament light polypeptide	-0.047	0.212522
														Isoform 3 of ATP-dependent 6-phosphofructokinase, muscle type	-0.0535	0.218062
														Carbonic anhydrase 2	-0.0535	0.218659
														60S ribosomal protein L9	-0.0465	0.223398
														Chaperone activity of bc1 complex-like, mitochondrial	-0.05525	0.22838
														Serrate RNA effector molecule homolog	-0.05175	0.229636
														Cisplatin resistance-associated overexpressed protein, isoform CRA_b	-0.0575	0.230588
														Desmoplakin	-0.0575	0.232551
														Splicing factor 3A subunit 1	-0.05	0.23718
														Pericentriolar material 1 protein	-0.05	0.238157
														Phosphatidylserine decarboxylase proenzyme	-0.052	0.240166
														Protein S100-A11	-0.05775	0.240468
														Prolyl 3-hydroxylase 3	-0.053	0.241191
														Clathrin heavy chain 1	-0.05	0.243106
														TATA-binding protein-associated factor 2N	-0.097	0.243646
														Serine/threonine-protein kinase PLK1	-0.0505	0.244686
														Isoform 2 of AP-2 complex subunit beta	-0.0545	0.248141
														FAST kinase domain-containing protein 5	-0.05175	0.249426
														ATP-dependent 6-phosphofructokinase, platelet type	-0.05325	0.250646
														60S ribosomal protein L38	-0.051	0.251164
														Histone H1x	-0.0595	0.253589
														Elongation factor 2	-0.0515	0.254044
														MICOS complex subunit MIC60	-0.053	0.254264
														DAZ-associated protein 1	-0.05275	0.254456
														Isoform 2 of Annexin A2	-0.0525	0.257403
														Small nuclear ribonucleoprotein E	-0.089	0.257678
														Cytosolic Fe-S cluster assembly factor NUBP2	-0.053	0.262628
														Isoform 7 of Protein PRRC2C	-0.0535	0.262965
														DnaJ homolog subfamily C member 11	-0.055	0.264036
														Desmoglein-1	-0.0545	0.264648
														Thioredoxin domain-containing protein 5	-0.0615	0.268524
														Isoform 8 of RNA binding protein fox-1 homolog 2	-0.05625	0.269755
														Destrin	-0.05425	0.270043
														Serine/arginine-rich splicing factor 10	-0.0545	0.271555
														Splicing factor 3B subunit 6	-0.055	0.272745
														PAB-dependent poly(A)-specific ribonuclease subunit PAN2	-0.056	0.278232
														IQ motif and SEC7 domain-containing protein 1	-0.056	0.280174
														2',3'-cyclic-nucleotide 3'-phosphodiesterase	-0.061	0.281458
														Serine/arginine repetitive matrix protein 2	-0.0565	0.282754
														60S ribosomal protein L4	-0.0595	0.284242
														40S ribosomal protein S26	-0.0685	0.285599
														Pre-mRNA-processing-splicing factor 8	-0.059	0.290986
														Peptidyl-prolyl cis-trans isomerase FKBP4	-0.059	0.291852
														Isoform 2 of Extracellular matrix protein 1	-0.0835	0.292097
														Isoform 2 of Golgi apparatus protein 1	-0.0685	0.295381
														N-acetyltransferase 10	-0.07725	0.295607
														Arginine and glutamate-rich protein 1	-0.0605	0.297221
														Serine palmitoyltransferase 1	-0.05925	0.299151
														Fibrillin-2	-0.06125	0.299726
														Serine hydroxymethyltransferase, mitochondrial	-0.062	0.301308
														Protein transport protein Sec23A	-0.0655	0.303117
														40S ribosomal protein S9	-0.0635	0.305342
														40S ribosomal protein S5	-0.0605	0.307278
														Kinesin-like protein KIF7	-0.06125	0.311686
														Ubiquitin-like modifier-activating enzyme 1	-0.06825	0.314013
														U4/U6.U5 tri-snRNP-associated protein 1	-0.0665	0.31555
														Isoform 6 of Ankyrin repeat and KH domain-containing protein 1	-0.0885	0.316895
														40S ribosomal protein S7	-0.06275	0.317266
														Isoform 2 of NF-kappa-B-repressing factor	-0.076	0.321714
														U3 small nucleolar RNA-associated protein 6 homolog	-0.0885	0.326407
														Isoform Mitochondrial of Lysine--tRNA ligase	-0.095	0.326588
														Prelamin-A/C	-0.069	0.33285
														Putative RNA-binding protein Luc7-like 1	-0.0785	0.340207
														GTPase Era, mitochondrial	-0.0675	0.341559
														Elongator complex protein 1	-0.0695	0.343176
														Phosphoglycerate kinase 1	-0.07075	0.346221
														KIAA1970 protein, isoform CRA_c	-0.0815	0.347194
														Isoform 2 of Aminoacyl tRNA synthase complex-interacting multifunctional protein 1	-0.0675	0.350178
														Sphingosine-1-phosphate lyase 1	-0.09225	0.354159
														C-terminal-binding protein 1	-0.0725	0.354232
														Isoform 2 of Protein LSM12 homolog	-0.06975	0.362375
														Elongation factor 1-gamma	-0.0695	0.362423
														Thyroid receptor-interacting protein 6	-0.079	0.363601
														Guanine nucleotide-binding protein subunit beta-2-like 1	-0.0875	0.365921
														Isoform 2 of 40S ribosomal protein S20	-0.0775	0.367118
														Dihydrolipoyl dehydrogenase, mitochondrial	-0.0915	0.368846
														Diacylglycerol kinase epsilon	-0.0725	0.37213
														Long-chain-fatty-acid--CoA ligase 3	-0.085	0.373202
														Myosin-9	-0.093	0.37439
														40S ribosomal protein S16	-0.07225	0.376663
														Adenine phosphoribosyltransferase	-0.0805	0.385666
														BTB/POZ domain-containing protein KCTD12	-0.08325	0.385987
														EBNA1 binding protein 2, isoform CRA_d	-0.1605	0.387119
														Isoform 5 of RNA-binding protein EWS	-0.0945	0.3882
														60S ribosomal protein L27	-0.07475	0.391958
														MAP7 domain-containing protein 3	-0.07725	0.395082
														Junction plakoglobin	-0.09	0.395767
														Cyclin-dependent kinase inhibitor 2A, isoforms 1/2/3	-0.0875	0.39866
														Isoform 6 of Cellular nucleic acid-binding protein	-0.07825	0.398991
														Isoform 4 of Treacle protein	-0.0895	0.401132
														Kinesin-1 heavy chain	-0.0825	0.406484
														Elongation factor 1-delta	-0.079	0.407628
														Isoform 2 of Creatine kinase U-type, mitochondrial	-0.0775	0.407723
														TIP41-like protein	-0.0825	0.408704
														Calreticulin	-0.11075	0.409274
														Multiple myeloma tumor-associated protein 2	-0.111	0.410067
														60S ribosomal protein L7	-0.078	0.411287
														Isoform 1 of Protein POF1B	-0.086	0.411598
														Unconventional myosin-Id	-0.079	0.412449
														Sideroflexin-4	-0.0815	0.413392
														Ran-binding protein 10	-0.07875	0.413892
														Isoform 5 of Poly(U)-binding-splicing factor PUF60	-0.088	0.415701
														Probable tRNA (uracil-O(2)-)-methyltransferase	-0.079	0.417857
														Myosin, light polypeptide 6, alkali, smooth muscle and non-muscle, isoform CRA_c	-0.08075	0.418405
														U2 small nuclear ribonucleoprotein A'	-0.0815	0.418563
														DNA replication licensing factor MCM5	-0.079	0.420737
														Testis-expressed sequence 264 protein	-0.083	0.425686
														ATP synthase subunit O, mitochondrial	-0.0805	0.432951
														RNA-binding protein 25	-0.081	0.435655
														RNA-binding protein 39	-0.08275	0.436107
														Thyroid hormone receptor-associated protein 3	-0.14	0.43809
														Isoform 4 of Pyruvate dehydrogenase E1 component subunit alpha, somatic form, mitochondrial	-0.0875	0.439792
														Histone H2A type 2-A	-0.38875	0.440497
														Vigilin	-0.0835	0.444408
														Desmocollin-1	-0.0855	0.445032
														Serine/threonine-protein phosphatase 2A 55 kDa regulatory subunit B alpha isoform	-0.0855	0.445032
														Puromycin-sensitive aminopeptidase	-0.0885	0.453267
														Ubiquitin carboxyl-terminal hydrolase 7	-0.085	0.454819
														Ancient ubiquitous protein 1	-0.0875	0.456924
														Hornerin	-0.19625	0.45873
														Delta-1-pyrroline-5-carboxylate synthase	-0.093	0.459748
														Isoform 2 of Origin recognition complex subunit 3	-0.0925	0.460007
														Activated RNA polymerase II transcriptional coactivator p15	-0.089	0.460313
														CDK5 regulatory subunit-associated protein 1	-0.09225	0.46508
														Laminin subunit alpha-1	-0.086	0.466591
														Isoform 2 of Target of Myb protein 1	-0.08725	0.467552
														L-lactate dehydrogenase A chain	-0.088	0.468487
														GMP synthase [glutamine-hydrolyzing]	-0.087	0.474766
														Prolyl 4-hydroxylase subunit alpha-2	-0.0955	0.474785
														DNA polymerase	-0.0875	0.475734
														Isoform 4 of Sphingomyelin phosphodiesterase 4	-0.08775	0.478857
														Isoform 2 of Heterogeneous nuclear ribonucleoprotein A/B	-0.165	0.47918
														60S ribosomal protein L22-like 1	-0.0935	0.482599
														60S ribosomal protein L6	-0.0955	0.484772
														Regulator of nonsense transcripts 3B	-0.09725	0.485658
														Casein kinase II subunit alpha	-0.0905	0.487776
														28S ribosomal protein S7, mitochondrial	-0.1245	0.488704
														Zinc finger CCCH domain-containing protein 11A	-0.0895	0.489289
														Polymerase delta-interacting protein 3	-0.0915	0.495485
														E3 ubiquitin-protein ligase HERC2	-0.1865	0.496384
														Nuclear transport factor 2	-0.095	0.506966
														Isoform 4 of Myosin-10	-0.0965	0.513732
														Small nuclear ribonucleoprotein Sm D3	-0.0935	0.514533
														4-trimethylaminobutyraldehyde dehydrogenase	-0.093	0.515165
														Isoform 2 of Fructose-bisphosphate aldolase A	-0.0985	0.519179
														60S ribosomal protein L15	-0.094	0.521363
														Myeloid leukemia factor 2	-0.10575	0.521836
														60S ribosomal protein L10	-0.1105	0.530476
														Serine/arginine-rich splicing factor 11	-0.0955	0.53065
														Serine/threonine-protein kinase Chk1	-0.122	0.533108
														Acylglycerol kinase, mitochondrial	-0.096	0.533601
														Splicing factor, proline- and glutamine-rich	-0.099	0.533877
														60S ribosomal protein L24	-0.11225	0.535811
														Cell division cycle 5-like protein	-0.11925	0.5359
														Glycine--tRNA ligase	-0.133	0.53886
														60 kDa heat shock protein, mitochondrial	-0.0975	0.539126
														Gasdermin-A	-0.1235	0.541924
														Isoform 2 of Casein kinase I isoform alpha	-0.113	0.554144
														Histidine triad nucleotide-binding protein 1	-0.101	0.556371
														Barrier-to-autointegration factor	-0.19225	0.561264
														Peroxiredoxin-2	-0.1005	0.566331
														Casein kinase II subunit alpha'	-0.1015	0.56896
														Arginine-glutamic acid dipeptide repeats protein	-0.102	0.569258
														Fibrinogen beta chain	-0.13475	0.578138
														60S ribosomal protein L18a	-0.10275	0.580087
														40S ribosomal protein S19	-0.1025	0.580481
														Gamma-glutamylcyclotransferase	-0.11	0.581312
														Prolactin-inducible protein	-0.1045	0.581642
														Endoplasmin	-0.1065	0.582973
														Heat shock protein beta-1	-0.1145	0.584725
														Caseinolytic peptidase B protein homolog	-0.111	0.590228
														Superkiller viralicidic activity 2-like 2	-0.1165	0.59567
														ATP-dependent RNA helicase DHX8	-0.1055	0.5961
														Isocitrate dehydrogenase [NAD] subunit beta, mitochondrial	-0.1065	0.596551
														ATP-binding cassette sub-family E member 1	-0.105	0.597494
														Splicing factor 45	-0.112	0.602198
														Non-POU domain-containing octamer-binding protein	-0.112	0.605739
														Isoform 2 of NADH-ubiquinone oxidoreductase 75 kDa subunit, mitochondrial	-0.1385	0.607644
														ATP synthase subunit beta, mitochondrial	-0.117	0.608373
														Asparagine synthetase [glutamine-hydrolyzing]	-0.11625	0.611103
														39S ribosomal protein L37, mitochondrial	-0.125	0.616225
														X-ray repair cross-complementing protein 5	-0.1125	0.619542
														Leucine--tRNA ligase, cytoplasmic	-0.109	0.620656
														40S ribosomal protein S4, X isoform	-0.127	0.621222
														RNA-binding motif protein, X chromosome	-0.211	0.624485
														Fatty acid-binding protein, epidermal	-0.145	0.625561
														Splicing factor 3B subunit 2	-0.129	0.625959
														Histidine ammonia-lyase	-0.11	0.627573
														Gamma-glutamyl hydrolase	-0.1095	0.628162
														Prefoldin subunit 3	-0.14	0.635008
														Neutral amino acid transporter B(0)	-0.1205	0.637223
														RNA-binding protein with serine-rich domain 1	-0.1155	0.640711
														Isoform 5 of Radixin	-0.121	0.641167
														Lamin-B1	-0.16825	0.64431
														Pre-mRNA-processing factor 40 homolog A	-0.1125	0.648111
														Heterogeneous nuclear ribonucleoproteins A2/B1	-0.236	0.649346
														Protein ERGIC-53	-0.1305	0.655549
														Nicalin	-0.12275	0.655764
														Eukaryotic translation initiation factor 1A, X-chromosomal	-0.13725	0.661774
														Isoform 3 of Tudor domain-containing protein 3	-0.1145	0.662383
														Triosephosphate isomerase	-0.125	0.66387
														Purine nucleoside phosphorylase	-0.126	0.673406
														Isoform 4 of Kinesin-like protein KIF2A	-0.1275	0.674388
														Sideroflexin-1	-0.1255	0.678456
														GTP-binding nuclear protein Ran	-0.145	0.679969
														Myosin light chain 3	-0.119	0.682107
														Piwi-like protein 3	-0.138	0.683142
														Mitochondrial import receptor subunit TOM22 homolog	-0.131	0.685862
														60S ribosomal protein L5	-0.125	0.685891
														Translation machinery-associated protein 16	-0.169	0.686151
														Histone H2A.Z	-0.49925	0.687624
														Signal recognition particle receptor subunit beta	-0.11825	0.690243
														Phosphatidylinositol 3-kinase regulatory subunit beta	-0.132	0.694783
														Corneodesmosin	-0.167	0.696935
														Protein disulfide-isomerase	-0.121	0.703567
														Heterogeneous nuclear ribonucleoprotein A1	-0.18	0.705225
														Cancer-related nucleoside-triphosphatase	-0.1225	0.709062
														Isoform 2 of Cullin-2	-0.133	0.710557
														Isoform 2 of Nucleolar protein 16	-0.155	0.714949
														Dimethyladenosine transferase 2, mitochondrial	-0.12225	0.718098
														Nucleolar protein of 40 kDa	-0.128	0.721852
														40S ribosomal protein S29	-0.181	0.728006
														Calcium homeostasis endoplasmic reticulum protein	-0.12375	0.729185
														Chromodomain-helicase-DNA-binding protein 7	-0.1685	0.733905
														Putative adenosylhomocysteinase 2	-0.1275	0.738328
														60S ribosomal protein L7a	-0.1285	0.744389
														E2/E3 hybrid ubiquitin-protein ligase UBE2O	-0.128	0.744843
														Membrane-associated progesterone receptor component 1	-0.244	0.747571
														All-trans-retinol 13,14-reductase	-0.1295	0.756185
														Transcription intermediary factor 1-beta	-0.129	0.761361
														Carboxypeptidase D	-0.13775	0.767571
														Glyceraldehyde-3-phosphate dehydrogenase	-0.13975	0.7686
														Pyrroline-5-carboxylate reductase 3	-0.14775	0.771277
														DNA polymerase delta subunit 3	-0.131	0.771287
														Adenosylhomocysteinase	-0.135	0.77476
														60 kDa SS-A/Ro ribonucleoprotein	-0.1345	0.779001
														Golgi pH regulator A	-0.13275	0.78384
														Isoform 4 of DNA topoisomerase 2-alpha	-0.334	0.79557
														Survival motor neuron protein	-0.134	0.796623
														Serine/threonine-protein kinase PRP4 homolog	-0.135	0.798876
														Importin subunit alpha-5	-0.139	0.799733
														Phosphoribosylformylglycinamidine synthase	-0.1345	0.801242
														RNA-binding protein FUS	-0.1985	0.801996
														Isoform 3 of 60S ribosomal protein L28	-0.1445	0.803084
														Plakophilin-2	-0.1515	0.803649
														Isoform 2 of Tropomyosin alpha-3 chain	-0.1635	0.808174
														Cellular tumor antigen p53	-0.137	0.812289
														60S ribosomal protein L36a	-0.139	0.816379
														Signal recognition particle 14 kDa protein	-0.153	0.820439
														Isoform 3 of Coronin-1C	-0.1375	0.823861
														Cyclin-dependent kinase 1	-0.13875	0.826035
														COP9 signalosome complex subunit 4	-0.146	0.826676
														Replication factor C subunit 4	-0.14225	0.829637
														Isoform 2 of 60S ribosomal protein L11	-0.1595	0.830116
														60S ribosomal protein L30	-0.1485	0.830607
														Electron transfer flavoprotein subunit alpha, mitochondrial	-0.139	0.837933
														Nucleolin	-0.15	0.838808
														60S ribosomal protein L12	-0.14175	0.845793
														Isoform 2 of Arginase-1	-0.14925	0.846536
														FACT complex subunit SPT16	-0.6825	0.855352
														NF-kappa-B-activating protein	-0.2055	0.855554
														60S ribosomal protein L13	-0.1465	0.858911
														Isoform 2 of AP-2 complex subunit alpha-2	-0.1435	0.860764
														Leucine-rich repeat-containing protein 47	-0.1425	0.861145
														60S ribosomal protein L13a	-0.1505	0.861305
														TAF6-like RNA polymerase II p300/CBP-associated factor-associated factor 65 kDa subunit 6L	-0.14325	0.869043
														Cytoskeleton-associated protein 4	-0.1435	0.870601
														Protein PRRC2A	-0.1455	0.873871
														WD repeat-containing protein 11	-0.1655	0.874402
														60S ribosomal protein L35a	-0.147	0.879788
														Plakophilin-1	-0.151	0.882635
														Histone H1.2	-0.39775	0.892584
														40S ribosomal protein S23	-0.17325	0.89902
														Annexin A7	-0.148	0.90214
														40S ribosomal protein S17-like	-0.163	0.906193
														D-3-phosphoglycerate dehydrogenase	-0.14925	0.908934
														Dermcidin	-0.286	0.909781
														Protein-glutamine gamma-glutamyltransferase E	-0.177	0.911222
														UPF0428 protein CXorf56	-0.2055	0.93134
														Obscurin-like protein 1	-0.165	0.931893
														Dynein heavy chain 11, axonemal	-0.225	0.946463
														THUMP domain-containing protein 3	-0.19475	0.95073
														Calmodulin-like protein 5	-0.171	0.958748
														SRA stem-loop-interacting RNA-binding protein, mitochondrial	-0.184	0.960392
														FAD synthase	-0.19625	0.966417
														40S ribosomal protein S3	-0.15825	0.969648
														Serine/threonine-protein phosphatase 6 regulatory ankyrin repeat subunit C	-0.178	0.971424
														pre-rRNA processing protein FTSJ3	-0.23875	0.972984
														Histone H1.4	-0.41	0.978605
														Putative adenosylhomocysteinase 3	-0.16	0.980194
														U4/U6.U5 small nuclear ribonucleoprotein 27 kDa protein	-0.2115	0.989982
														Heterogeneous nuclear ribonucleoprotein A0	-0.517	0.995811
														DNA topoisomerase 1	-0.161	0.996559
														WD repeat-containing protein 36	-0.16225	1.00598
														Isoform 2 of Galactokinase	-0.1645	1.0076
														Histone H2B type 1-B	-0.639	1.01425
														AP-2 complex subunit alpha-1	-0.1785	1.01827
														60S acidic ribosomal protein P0	-0.185	1.01864
														Protein disulfide-isomerase A4	-0.175	1.02137
														Thioredoxin-related transmembrane protein 1	-0.188	1.02352
														Cofilin-1	-0.205	1.025
														60S ribosomal protein L18	-0.16525	1.02555
														WD repeat-containing protein 91	-0.1895	1.03563
														OS=Homo sapiens GN=RNF43_117mt	-0.799962	1.04249
														Melanoma inhibitory activity protein 3	-0.1745	1.04806
														Ran-binding protein 9	-0.171	1.05237
														Cyclin-dependent-like kinase 5	-0.171	1.05437
														39S ribosomal protein L47, mitochondrial	-0.1745	1.05442
														60S ribosomal protein L19	-0.1705	1.05795
														PHD finger protein 6	-0.19225	1.05901
														Isoform 4 of Probable 28S rRNA (cytosine(4447)-C(5))-methyltransferase	-0.2585	1.07101
														Glycogen debranching enzyme	-0.185	1.07494
														Histone H2B	-0.71925	1.07668
														Ig lambda-2 chain C regions	-0.17475	1.07711
														Monofunctional C1-tetrahydrofolate synthase, mitochondrial	-0.175	1.08901
														Casein kinase 2, beta polypeptide, isoform CRA_d	-0.2365	1.09163
														Transthyretin	-0.1845	1.09185
														Serum albumin	-0.17675	1.1013
														Rab GDP dissociation inhibitor beta	-0.332	1.1089
														Aladin	-0.181	1.12219
														60S ribosomal protein L14	-0.22025	1.13154
														DNA polymerase delta subunit 2	-0.20075	1.13334
														Protein disulfide-isomerase A3	-0.245	1.13993
														Isoform 2 of Splicing factor, suppressor of white-apricot homolog	-0.18175	1.14308
														X-ray repair cross-complementing protein 6	-0.1845	1.14577
														FACT complex subunit SSRP1	-0.299	1.1468
														Centrosomal protein of 170 kDa	-0.18375	1.15603
														Angiomotin	-0.1875	1.16978
														E3 ubiquitin-protein ligase HECTD3	-0.216	1.17393
														Poly [ADP-ribose] polymerase 1	-0.433	1.18091
														Isoform Gamma-2 of Serine/threonine-protein phosphatase PP1-gamma catalytic subunit	-0.20925	1.18646
														Alpha-enolase	-0.2	1.1877
														Epidermal growth factor-like protein 7	-0.22425	1.19031
														Complement C3	-0.221	1.19524
														WD repeat-containing protein 92	-0.189	1.19603
														Apoptotic chromatin condensation inducer in the nucleus	-0.264	1.20434
														DNA ligase 3	-0.2215	1.22159
														Gelsolin	-0.2035	1.22239
														Chloride intracellular channel protein 1	-0.1925	1.22279
														40S ribosomal protein S25	-0.193	1.22404
														60S ribosomal protein L35	-0.195	1.24001
														EH domain-containing protein 1	-0.196	1.24123
														Isoform 2 of Mannose-1-phosphate guanyltransferase alpha	-0.2655	1.25329
														Acetolactate synthase-like protein	-0.226	1.25713
														pre-mRNA 3' end processing protein WDR33	-0.234	1.26086
														Mothers against decapentaplegic homolog 2	-0.3525	1.26396
														Histone H4	-0.3795	1.26407
														Mitotic checkpoint protein BUB3	-0.2265	1.26644
														Succinyl-CoA ligase [ADP/GDP-forming] subunit alpha, mitochondrial	-0.2	1.27443
														Cation-independent mannose-6-phosphate receptor	-0.203	1.27546
														60S ribosomal protein L10a	-0.20725	1.27686
														Phospholipid hydroperoxide glutathione peroxidase, mitochondrial	-0.20875	1.29168
														40S ribosomal protein S11	-0.20275	1.29524
														Ubiquitin-associated domain-containing protein 2	-0.2645	1.29544
														Casein kinase I isoform epsilon	-0.227	1.30885
														SWI/SNF-related matrix-associated actin-dependent regulator of chromatin subfamily A member 5	-0.4	1.31097
														NEDD4-like E3 ubiquitin-protein ligase WWP2	-0.2635	1.31945
														Putative elongation factor 1-alpha-like 3	-0.21	1.32658
														Replication factor C subunit 3	-0.215	1.33473
														BolA-like protein 2	-0.22025	1.33605
														Methylcrotonoyl-CoA carboxylase beta chain, mitochondrial	-0.2125	1.35805
														Alpha-centractin	-0.223	1.3618
														Transcriptional repressor NF-X1	-0.2215	1.36591
														Pre-mRNA-processing factor 19	-0.218	1.36808
														Phosphoribosyl pyrophosphate synthase-associated protein 2	-0.246	1.36983
														Peptidyl-prolyl cis-trans isomerase C	-0.223	1.38602
														Importin subunit alpha-7	-0.234	1.40437
														Ran-specific GTPase-activating protein	-0.2245	1.40543
														Nucleolar protein 58	-0.24475	1.40562
														Cyclin-dependent kinase 4	-0.22625	1.40639
														Ribosomal L1 domain-containing protein 1	-0.2715	1.40871
														Filaggrin	-0.414	1.41006
														Isoform 2 of Protein disulfide-isomerase A6	-0.22225	1.42774
														G patch domain and KOW motifs-containing protein	-0.224	1.43995
														Probable ATP-dependent RNA helicase DDX41	-0.28125	1.46009
														L-lactate dehydrogenase B chain	-0.2305	1.48847
														Cystatin-A	-0.23125	1.49364
														60S ribosomal protein L34	-0.23675	1.4993
														Suprabasin	-0.285	1.5053
														60S ribosomal protein L36	-0.23825	1.54092
														Mitogen-activated protein kinase 3	-0.23925	1.5425
														WD repeat-containing protein 3	-0.2495	1.54515
														Serine/threonine-protein phosphatase 2B catalytic subunit alpha isoform	-0.2405	1.54564
														Isoform 3 of Scaffold attachment factor B1	-0.5115	1.54588
														Filamin-A	-0.24625	1.55288
														Isoform SM-B1 of Small nuclear ribonucleoprotein-associated proteins B and B'	-0.2405	1.55331
														Ribose-phosphate pyrophosphokinase 1	-0.2765	1.56804
														Chromobox protein homolog 3	-0.3935	1.57102
														Kinesin-like protein KIF2C	-0.26125	1.57895
														Prolyl 4-hydroxylase subunit alpha-1	-0.34125	1.58018
														60S ribosomal protein L29	-0.25	1.58855
														Nucleolar transcription factor 1	-0.317	1.60695
														RRP12-like protein	-0.27075	1.61235
														Spermidine synthase	-0.26525	1.64687
														Isoform 2 of 39S ribosomal protein L39, mitochondrial	-0.2615	1.66289
														Aurora kinase A	-0.259	1.6691
														Nucleosome assembly protein 1-like 1	-0.26325	1.67635
														Histone H2A type 1-C	-0.9625	1.67979
														Valine--tRNA ligase	-0.2865	1.68386
														Peptidyl-prolyl cis-trans isomerase B	-0.26225	1.68908
														ATP synthase subunit f, mitochondrial	-0.276	1.71655
														Endoplasmic reticulum resident protein 44	-0.34475	1.7467
														Isoform 2 of Phosphoribosyl pyrophosphate synthase-associated protein 1	-0.2845	1.7565
														Isoform 2 of Multifunctional protein ADE2	-0.3415	1.7645
														Peroxiredoxin-1	-0.283	1.77689
														Pyruvate kinase PKM	-0.277	1.79618
														Isoform 2 of Condensin-2 complex subunit G2	-0.468	1.81402
														60S ribosomal protein L8	-0.28925	1.82922
														Protein FAM133B	-0.342	1.83098
														Spliceosome-associated protein CWC15 homolog	-0.28375	1.83708
														Retinitis pigmentosa 9 protein	-0.3275	1.84391
														Programmed cell death protein 2-like	-0.2865	1.85405
														Isoform 2 of Nucleosome assembly protein 1-like 4	-0.289	1.86477
														Succinate dehydrogenase [ubiquinone] iron-sulfur subunit, mitochondrial	-0.4515	1.92728
														Protein-L-isoaspartate O-methyltransferase	-0.3	1.93234
														Histone H3.1t	-0.523	1.95576
														Peptidyl-prolyl cis-trans isomerase G	-0.3125	1.98535
														E3 ubiquitin-protein ligase UBR1	-0.606	2.01958
														60S ribosomal protein L11	-0.317	2.03879
														Immunoglobulin J chain	-0.48275	2.03966
														Transmembrane protein 109	-0.3255	2.05703
														Vesicular integral-membrane protein VIP36	-0.32025	2.06444
														Ribosome biogenesis protein BRX1 homolog	-0.3355	2.08559
														Apoptosis-inducing factor 1, mitochondrial	-0.41	2.11005
														Succinate dehydrogenase [ubiquinone] flavoprotein subunit, mitochondrial	-0.4345	2.11373
														Serpin B3	-0.333	2.1388
														Tyrosine-protein kinase CSK	-0.368	2.17048
														Low molecular weight phosphotyrosine protein phosphatase	-0.398	2.27697
														Peptidyl-prolyl cis-trans isomerase A	-0.377	2.27959
														Centrosomal protein of 131 kDa	-0.433	2.41422
														Adenylosuccinate lyase	-0.38525	2.43301
														Bifunctional lysine-specific demethylase and histidyl-hydroxylase MINA	-0.4485	2.48512
														Sequestosome-1	-0.407	2.5066
														Nucleophosmin	-0.4065	2.50826
														Casein kinase I isoform delta	-0.407	2.55042
														40S ribosomal protein S28	-0.50175	2.59629
														Peroxiredoxin-4	-0.475	2.72101
														Isoform B of Nucleoporin SEH1	-0.446	2.73743
														Lysozyme C	-0.471	2.80487
														Guanine nucleotide-binding protein subunit beta-like protein 1	-0.54575	3.13617
														N-alpha-acetyltransferase 10	-0.574	3.26967
														Isoform 2 of Presequence protease, mitochondrial	-0.68225	3.4036
														Insulin-degrading enzyme	-1.017	3.48745
														Isoform 4 of E3 ubiquitin-protein ligase RNF43	-1.11887	3.86908
														Isoform 4 of E3 ubiquitin-protein ligase UBR2	-0.73575	3.89938

## Sheet: Fig. 5
Fig. 5c													Fig. 5d
		Cancer Cell Line Encyclopedia gene expression (TPM)												Gene expression relative to GAPDH (ΔΔCT)
Cell line	RNF43_status	IFIT1	MX1	OAS2	RSAD2	TAP1	DDX60	HERC6	PSMB9	CMPK2	TNFSF10		Target Gene	HT29-sg_Ctrl			HT29-RNF43659mut-C1			HT29-sg-Ctrl+PF-04691502			HT29-RNF43659mut-C1+PF-04691502
CW2	Wildtype	7.1375	8.45767	4.62176	3.53854	5.8189	3.32193	5.9535	5.14037	3.8748	3.2854		ifit1	0.963482	0.947923	1.0886	0.439997	0.49371	0.578358	1.18092	0.851113	1.0492	1.1552	0.914536	1.06931
SNU175	Wildtype	0.31034	6.40378	0.250962	1.9782	5.56499	2.75489	4.3799	4.27947	2.04264	2.69599		mx1	1.01544	1.02163	0.962933	0.413613	0.414774	0.422438	1.01063	0.902149	0.90397	1.0833	1.04366	1.18044
SNU407	Wildtype	6.41058	7.05126	5.53356	3.29866	4.9644	4.64501	5.20398	4.37226	3.98002	4.43829		oas2	1.02817	0.956727	1.0151	0.291659	0.300928	0.222783	1.14548	0.984251	0.773366	1.03251	0.875016	0.76844
CL34	Wildtype	3.14241	4.03562	1.61353	1.48543	6.12763	2.83794	2.73985	6.65492	1.62293	3.26754		rsad2	1.0471	1.04657	0.906332	0.306628	0.358567	0.376531	0.91083	0.951576	1.06339	0.69184	0.837202	0.927905
LOVO	Wildtype	3.08576	5.03034	1.76977	1.0072	4.98003	2.48285	3.70487	6.17752	1.95606	2.57773
RKO	G659fs	0.286881	2.83592	0.014355	0.111031	4.01346	0.765535	2.40327	4.23036	1.17632	0.084064
HCT15	G659fs	1.79909	3.51349	0.263034	0.189034	4.92932	0.887525	3.8846	3.43029	1.36737	0.400538
CCK81	G659fs	0.367371	1.15704	0.042644	0.62293	4.21878	1.56072	1.97085	2.26303	1.35614	2.33342
KM12	G659fs	0.432959	0.941106	0.111031	0.163499	3.55582	0.871844	1.76128	4.24869	0.389567	0.765535
SW48	G659fs	0.807355	2.51096	0.344828	0.485427	5.14405	1.3505	2.65535	2.72247	0.799087	1.56072
LS411N	G659fs	0.422233	2.5435	0.411426	0.941106	3.95047	0.367371	1.94111	3.9991	1.4489	2.20477
SNUC5	G659fs	2.76977	3.24489	0.632268	0.454176	5.02325	2.64386	3.2765	5.13996	2.04614	0.432959

## Sheet: S. Fig.1
S. Fig. 1a				S. Fig. 1c
	Editing Frequency (%)				Colony Count
	RNF43117mut	RNF43659mut			HT29-sg-CTRL					RNF43659mut
HT29	81.3	68.2			78	89	76	56	97	200	192	222	208	206
C10	66.3	37.2
LS513	32	33.7

## Sheet: S. Fig. 2
S. Fig. 2
Colorimetric

## Sheet: S. Fig.3
S. Fig. 3
	Cell viability fold change, mean of three replicates
	PKI-179
Conc. Log2(μM)	HT29-sg-Ctrl			HT29-RNF43659mut-C1			HT29-RNF43659mut-C2
3.32193	0.047189	0.049345	0.048895	0.033403	0.034308	0.044416	0.041987	0.042588	0.033339
2.32193	0.518787	0.515271	0.504102	0.072391	0.07236	0.038546	0.085486	0.108581	0.110181
1.32193	0.625543	0.523346	0.526238	0.151621	0.205382	0.197881	0.110688	0.12281	0.12602
0.321928	0.790424	0.788725	0.790436	0.271698	0.234911	0.234285	0.167341	0.210405	0.2353
-0.678072	0.954718	0.862103	0.83322	0.554487	0.61668	0.609745	0.375554	0.369829	0.399056
-1.67807	0.965072	0.919889	0.861199	0.787438	0.792707	0.852336	0.873145	0.919924	0.840776
	PKI-179
Conc. Log2(μM)	LS513-sg-Ctrl			LS513-RNF43659mut-C1			LS513-RNF43659mut-C2
3.32193	0.081363	0.08556	0.083869	0.045345	0.045538	0.048333	0.063701	0.062198	0.060093
2.32193	0.337004	0.293582	0.289099	0.054995	0.067708	0.070109	0.096475	0.136216	0.133746
1.32193	0.685964	0.60296	0.633414	0.132573	0.177891	0.146191	0.218515	0.216825	0.229442
0.321928	0.83368	0.824096	0.819852	0.543825	0.543089	0.546076	0.490181	0.536409	0.534431
-0.678072	0.890208	0.889877	0.81791	0.527069	0.515589	0.605159	0.855112	0.855704	0.810135
-1.67807	0.914082	0.901167	0.955736	0.93672	0.960012	0.830586	0.818874	0.817599	0.896359
	PKI-179
Conc. Log2(μM)	HCT116			HCT116-WT-OE			HCT116-RNF43G659fs-OE
3.32193	0.121391	0.11665	0.119409	0.12061	0.124721	0.123464	0.07311	0.066409	0.065662
2.32193	0.419012	0.403287	0.385411	0.391418	0.401552	0.399882	0.080534	0.082644	0.109865
1.32193	0.74585	0.740715	0.71996	0.71078	0.735352	0.728729	0.193247	0.189463	0.19119
0.321928	0.805892	0.7204	0.725564	0.678126	0.697461	0.693972	0.225626	0.274824	0.281202
-0.678072	0.888157	0.911356	0.891587	0.707311	0.72546	0.728623	0.534034	0.502593	0.512467
-1.67807	0.937571	0.823701	0.808909	0.79664	0.849018	0.77958	0.687128	0.655605	0.755526
	Torin-1
Conc. Log2(μM)	HT29-sg-Ctrl			HT29-RNF43659mut-C1			HT29-RNF43659mut-C2
3.32193	0.142335	0.145269	0.144825	0.034243	0.038609	0.039866	0.030797	0.031091	0.029851
2.32193	0.235739	0.238566	0.238712	0.063538	0.063713	0.06454	0.054049	0.051741	0.047845
1.32193	0.447057	0.449914	0.393653	0.092365	0.100053	0.14013	0.128487	0.127328	0.125498
0.321928	0.805461	0.788088	0.871536	0.417579	0.431223	0.355263	0.299152	0.298309	0.291563
-0.678072	0.946128	0.960891	0.986263	0.795533	0.764403	0.728512	0.681678	0.71701	0.688664
-1.67807	1.00393	0.943285	0.962404	1.28638	1.32432	1.2616	0.745882	0.723551	0.727726
	Torin-1
Conc. Log2(μM)	LS513-sg-Ctrl			LS513-RNF43659mut-C1			LS513-RNF43659mut-C2
3.32193	0.192156	0.179038	0.173469	0.075453	0.07199	0.075254	0.076269	0.071634	0.075726
2.32193	0.357544	0.345263	0.353366	0.064992	0.065061	0.066421	0.076632	0.074165	0.07591
1.32193	0.515013	0.514698	0.486687	0.170978	0.185066	0.180451	0.156424	0.140349	0.146343
0.321928	0.862144	0.881634	0.849931	0.431976	0.385232	0.405946	0.355336	0.363294	0.389051
-0.678072	0.886316	0.825432	0.81531	0.43921	0.502257	0.496155	0.34922	0.319651	0.315827
-1.67807	0.908809	0.914891	0.91018	0.7286	0.696697	0.658658	0.631062	0.630876	0.689395
	Torin-1
Conc. Log2(μM)	HCT116			HCT116-WT-OE			HCT116-RNF43G659fs-OE
3.32193	0.139299	0.143592	0.145812	0.282796	0.278087	0.27687	0.076391	0.078247	0.077338
2.32193	0.277438	0.271488	0.273708	0.345007	0.333484	0.30939	0.166424	0.17583	0.186591
1.32193	0.821912	0.881317	0.8423	0.919646	0.762938	0.762689	0.178398	0.229988	0.229389
0.321928	0.82384	0.884004	0.8508	0.958952	0.873716	0.808548	0.378604	0.398526	0.435324
-0.678072	0.94582	1.05113	1.02652	1.02991	0.864207	0.870332	0.792856	0.93068	0.949903
-1.67807	1.00562	1.06662	1.04771	1.06772	0.998872	0.940288	0.834316	0.832228	0.929513
	Torin-2
Conc. Log2(μM)	HT29-sg-Ctrl			HT29-RNF43659mut-C1			HT29-RNF43659mut-C2
3.32193	0.229801	0.224237	0.222789	0.11183	0.119429	0.114513	0.074368	0.076719	0.072142
2.32193	0.630532	0.621158	0.603165	0.192601	0.192837	0.192078	0.105647	0.10482	0.095312
1.32193	0.867203	0.817387	0.791506	0.268717	0.301885	0.344355	0.241256	0.240621	0.217756
0.321928	0.920338	0.834878	0.828713	0.664631	0.725896	0.787917	0.675274	0.68477	0.633486
-0.678072	0.961748	0.900451	0.891951	0.679984	0.738608	0.791774	0.630947	0.661169	0.619172
-1.67807	1.04917	1.07514	1.04885	0.968719	0.92771	0.898719	0.783014	0.782802	0.848691
	Torin-2
Conc. Log2(μM)	LS513-sg-Ctrl			LS513-RNF43659mut-C1			LS513-RNF43659mut-C2
3.32193	0.224492	0.233546	0.232772	0.106848	0.111219	0.104841	0.104768	0.106152	0.104064
2.32193	0.602156	0.611472	0.645493	0.235911	0.220499	0.182851	0.335047	0.317808	0.326394
1.32193	0.720213	0.716641	0.683419	0.389361	0.430111	0.467954	0.399414	0.39774	0.367573
0.321928	0.883408	0.928554	0.921633	0.708279	0.614301	0.614726	0.539529	0.617078	0.621786
-0.678072	0.982149	1.05902	1.01492	0.860051	0.796224	0.737605	0.746687	0.749925	0.808342
-1.67807	1.01389	0.964543	0.951735	0.832402	0.871269	0.917988	0.922933	0.902664	0.891649
	Torin-2
Conc. Log2(μM)	HCT116			HCT116-WT-OE			HCT116-RNF43G659fs-OE
3.32193	0.155071	0.142794	0.155889	0.11564	0.117595	0.116642	0.016079	0.018058	0.019935
2.32193	0.278326	0.278586	0.210195	0.313817	0.312525	0.38193	0.074595	0.073363	0.074881
1.32193	0.958661	0.997624	1.02672	0.67549	0.679863	0.687494	0.162847	0.210659	0.190977
0.321928	0.942797	0.934629	0.89329	0.738672	0.753354	0.802223	0.455893	0.467042	0.477353
-0.678072	0.871851	0.839477	0.843233	0.864798	0.91614	0.978129	0.851953	0.860569	0.820499
-1.67807	0.915913	0.848372	0.866456	0.784342	0.856185	0.92023	0.85688	0.852569	0.818557

## Sheet: S. Fig. 4
S. Fig. 4
TCGA ID	PI3Ki inhibitor sensitivity score	RNF43-Status
TCGA-A6-6781-01	-0.15769	G659fs
TCGA-AA-3492-01	-0.514742	G659fs
TCGA-AA-3663-01	-0.428822	G659fs
TCGA-AA-A022-01	-0.351593	G659fs
TCGA-AD-6964-01	-0.423981	G659fs
TCGA-AU-6004-01	-0.490152	G659fs
TCGA-CK-4951-01	-0.353931	G659fs
TCGA-CK-5913-01	-0.466486	G659fs
TCGA-D5-6928-01	-0.372074	G659fs
TCGA-G4-6302-01	-0.191334	G659fs
TCGA-G4-6588-01	-0.514087	G659fs
TCGA-NH-A5IV-01	-0.507601	G659fs
TCGA-WS-AB45-01	0.085251	G659fs
TCGA-A6-6653-01	-0.476908	G659fs
TCGA-G4-6628-01	-0.388242	G659fs
TCGA-D5-6930-01	-0.439646	G659fs
TCGA-AZ-4615-01	-0.424286	G659fs
TCGA-AD-6889-01	-0.478421	G659fs
TCGA-A6-2686-01	-0.392405	G659fs
TCGA-AA-3947-01	0.0185743	G659fs
TCGA-AD-6895-01	-0.497289	G659fs
TCGA-5M-AAT6-01	-0.242362	G659fs
TCGA-AD-A5EJ-01	-0.448136	G659fs
TCGA-3L-AA1B-01	-0.486668	Wildtype
TCGA-4N-A93T-01	-0.557477	Wildtype
TCGA-4T-AA8H-01	-0.517141	Wildtype
TCGA-5M-AAT4-01	-0.582496	Wildtype
TCGA-5M-AAT5-01	-0.595244	Wildtype
TCGA-5M-AATA-01	-0.608756	Wildtype
TCGA-5M-AATE-01	-0.617535	Wildtype
TCGA-A6-2674-01	-0.348773	Wildtype
TCGA-A6-2675-01	-0.506029	Wildtype
TCGA-A6-2677-01	-0.478933	Wildtype
TCGA-A6-2678-01	-0.433768	Wildtype
TCGA-A6-2681-01	-0.520157	Wildtype
TCGA-A6-2683-01	-0.552392	Wildtype
TCGA-A6-2684-01	-0.514808	Wildtype
TCGA-A6-2685-01	-0.453442	Wildtype
TCGA-A6-3807-01	-0.462327	Wildtype
TCGA-A6-3809-01	-0.454215	Wildtype
TCGA-A6-3810-01	-0.301952	Wildtype
TCGA-A6-4105-01	-0.513572	Wildtype
TCGA-A6-4107-01	-0.409635	Wildtype
TCGA-A6-5656-01	-0.562998	Wildtype
TCGA-A6-5657-01	-0.36741	Wildtype
TCGA-A6-5659-01	-0.488721	Wildtype
TCGA-A6-5660-01	-0.520823	Wildtype
TCGA-A6-5662-01	-0.482763	Wildtype
TCGA-A6-5664-01	-0.391549	Wildtype
TCGA-A6-5665-01	-0.478071	Wildtype
TCGA-A6-5666-01	-0.48889	Wildtype
TCGA-A6-5667-01	-0.632592	Wildtype
TCGA-A6-6137-01	-0.59338	Wildtype
TCGA-A6-6138-01	-0.47951	Wildtype
TCGA-A6-6142-01	-0.438328	Wildtype
TCGA-A6-6648-01	-0.65182	Wildtype
TCGA-A6-6651-01	-0.366823	Wildtype
TCGA-A6-6652-01	-0.613551	Wildtype
TCGA-A6-6654-01	-0.416878	Wildtype
TCGA-A6-6780-01	-0.577258	Wildtype
TCGA-A6-6782-01	-0.478709	Wildtype
TCGA-A6-A565-01	-0.412266	Wildtype
TCGA-A6-A566-01	-0.205429	Wildtype
TCGA-A6-A567-01	-0.531514	Wildtype
TCGA-A6-A56B-01	-0.445252	Wildtype
TCGA-AA-3489-01	-0.338188	Wildtype
TCGA-AA-3496-01	-0.5167	Wildtype
TCGA-AA-3502-01	-0.375605	Wildtype
TCGA-AA-3506-01	-0.575051	Wildtype
TCGA-AA-3510-01	-0.598371	Wildtype
TCGA-AA-3511-01	-0.507782	Wildtype
TCGA-AA-3514-01	-0.476613	Wildtype
TCGA-AA-3517-01	-0.586218	Wildtype
TCGA-AA-3519-01	-0.516466	Wildtype
TCGA-AA-3520-01	-0.429893	Wildtype
TCGA-AA-3521-01	-0.636912	Wildtype
TCGA-AA-3522-01	-0.388995	Wildtype
TCGA-AA-3524-01	-0.453993	Wildtype
TCGA-AA-3526-01	-0.480574	Wildtype
TCGA-AA-3527-01	-0.468933	Wildtype
TCGA-AA-3529-01	-0.580086	Wildtype
TCGA-AA-3530-01	-0.486326	Wildtype
TCGA-AA-3531-01	-0.669621	Wildtype
TCGA-AA-3532-01	-0.521383	Wildtype
TCGA-AA-3534-01	-0.546544	Wildtype
TCGA-AA-3538-01	-0.588679	Wildtype
TCGA-AA-3544-01	-0.531384	Wildtype
TCGA-AA-3548-01	-0.529087	Wildtype
TCGA-AA-3549-01	-0.507371	Wildtype
TCGA-AA-3560-01	-0.446625	Wildtype
TCGA-AA-3561-01	-0.436608	Wildtype
TCGA-AA-3655-01	-0.529891	Wildtype
TCGA-AA-3660-01	-0.560126	Wildtype
TCGA-AA-3664-01	-0.497261	Wildtype
TCGA-AA-3666-01	-0.522102	Wildtype
TCGA-AA-3667-01	-0.590847	Wildtype
TCGA-AA-3673-01	-0.558831	Wildtype
TCGA-AA-3675-01	-0.556404	Wildtype
TCGA-AA-3678-01	-0.592251	Wildtype
TCGA-AA-3679-01	-0.513654	Wildtype
TCGA-AA-3680-01	-0.439212	Wildtype
TCGA-AA-3681-01	-0.526825	Wildtype
TCGA-AA-3684-01	-0.401434	Wildtype
TCGA-AA-3685-01	-0.527628	Wildtype
TCGA-AA-3688-01	-0.559742	Wildtype
TCGA-AA-3692-01	-0.615234	Wildtype
TCGA-AA-3693-01	-0.467534	Wildtype
TCGA-AA-3696-01	-0.598565	Wildtype
TCGA-AA-3712-01	-0.482483	Wildtype
TCGA-AA-3713-01	-0.536691	Wildtype
TCGA-AA-3811-01	-0.604631	Wildtype
TCGA-AA-3812-01	-0.471679	Wildtype
TCGA-AA-3814-01	-0.498581	Wildtype
TCGA-AA-3818-01	-0.532338	Wildtype
TCGA-AA-3819-01	-0.628928	Wildtype
TCGA-AA-3821-01	-0.308644	Wildtype
TCGA-AA-3831-01	-0.573955	Wildtype
TCGA-AA-3833-01	-0.449042	Wildtype
TCGA-AA-3837-01	-0.541859	Wildtype
TCGA-AA-3841-01	-0.538586	Wildtype
TCGA-AA-3842-01	-0.520835	Wildtype
TCGA-AA-3844-01	-0.444081	Wildtype
TCGA-AA-3845-01	-0.272301	Wildtype
TCGA-AA-3846-01	-0.467883	Wildtype
TCGA-AA-3848-01	-0.628669	Wildtype
TCGA-AA-3850-01	-0.518849	Wildtype
TCGA-AA-3851-01	-0.459997	Wildtype
TCGA-AA-3852-01	-0.440688	Wildtype
TCGA-AA-3854-01	-0.462227	Wildtype
TCGA-AA-3855-01	-0.603791	Wildtype
TCGA-AA-3856-01	-0.620624	Wildtype
TCGA-AA-3858-01	-0.588024	Wildtype
TCGA-AA-3866-01	-0.505835	Wildtype
TCGA-AA-3867-01	-0.54091	Wildtype
TCGA-AA-3875-01	-0.521233	Wildtype
TCGA-AA-3877-01	-0.230163	Wildtype
TCGA-AA-3949-01	-0.317227	Wildtype
TCGA-AA-3950-01	-0.151403	Wildtype
TCGA-AA-3952-01	-0.447522	Wildtype
TCGA-AA-3955-01	-0.442528	Wildtype
TCGA-AA-3956-01	-0.473674	Wildtype
TCGA-AA-3966-01	-0.510382	Wildtype
TCGA-AA-3968-01	-0.487792	Wildtype
TCGA-AA-3971-01	-0.605809	Wildtype
TCGA-AA-3973-01	-0.433809	Wildtype
TCGA-AA-3975-01	-0.624728	Wildtype
TCGA-AA-3976-01	-0.494217	Wildtype
TCGA-AA-3977-01	-0.443614	Wildtype
TCGA-AA-3979-01	-0.48561	Wildtype
TCGA-AA-3982-01	-0.476294	Wildtype
TCGA-AA-3984-01	-0.551132	Wildtype
TCGA-AA-3986-01	-0.554416	Wildtype
TCGA-AA-3989-01	-0.578007	Wildtype
TCGA-AA-3994-01	-0.25017	Wildtype
TCGA-AA-A004-01	-0.40312	Wildtype
TCGA-AA-A00N-01	-0.423472	Wildtype
TCGA-AA-A00Z-01	-0.593555	Wildtype
TCGA-AA-A017-01	-0.599491	Wildtype
TCGA-AA-A01C-01	-0.509439	Wildtype
TCGA-AA-A01R-01	-0.557091	Wildtype
TCGA-AA-A01S-01	-0.65162	Wildtype
TCGA-AA-A01T-01	-0.551745	Wildtype
TCGA-AA-A01V-01	-0.603844	Wildtype
TCGA-AA-A01X-01	-0.595586	Wildtype
TCGA-AA-A01Z-01	-0.55537	Wildtype
TCGA-AA-A024-01	-0.472491	Wildtype
TCGA-AA-A02E-01	-0.515076	Wildtype
TCGA-AA-A02F-01	-0.5866	Wildtype
TCGA-AA-A02H-01	-0.551814	Wildtype
TCGA-AA-A02O-01	-0.547492	Wildtype
TCGA-AA-A02W-01	-0.518586	Wildtype
TCGA-AA-A02Y-01	-0.611727	Wildtype
TCGA-AA-A03F-01	-0.549061	Wildtype
TCGA-AA-A03J-01	-0.589718	Wildtype
TCGA-AD-5900-01	-0.504361	Wildtype
TCGA-AD-6548-01	-0.575591	Wildtype
TCGA-AD-6888-01	-0.601595	Wildtype
TCGA-AD-6890-01	-0.572429	Wildtype
TCGA-AD-6899-01	-0.472474	Wildtype
TCGA-AD-6901-01	-0.484438	Wildtype
TCGA-AD-6963-01	-0.630535	Wildtype
TCGA-AD-6965-01	-0.625858	Wildtype
TCGA-AD-A5EK-01	-0.52827	Wildtype
TCGA-AM-5820-01	-0.545355	Wildtype
TCGA-AM-5821-01	-0.312793	Wildtype
TCGA-AU-3779-01	-0.426641	Wildtype
TCGA-AY-4071-01	-0.545925	Wildtype
TCGA-AY-5543-01	-0.397989	Wildtype
TCGA-AY-6196-01	-0.115934	Wildtype
TCGA-AY-6197-01	-0.622635	Wildtype
TCGA-AY-6386-01	-0.570805	Wildtype
TCGA-AY-A54L-01	-0.495956	Wildtype
TCGA-AY-A69D-01	-0.517325	Wildtype
TCGA-AY-A71X-01	-0.538214	Wildtype
TCGA-AY-A8YK-01	-0.602696	Wildtype
TCGA-AZ-4308-01	-0.409831	Wildtype
TCGA-AZ-4315-01	-0.384323	Wildtype
TCGA-AZ-4323-01	-0.345933	Wildtype
TCGA-AZ-4614-01	-0.562784	Wildtype
TCGA-AZ-4616-01	-0.511849	Wildtype
TCGA-AZ-4681-01	-0.563543	Wildtype
TCGA-AZ-4682-01	-0.524861	Wildtype
TCGA-AZ-5403-01	-0.445989	Wildtype
TCGA-AZ-5407-01	-0.393899	Wildtype
TCGA-AZ-6598-01	-0.466114	Wildtype
TCGA-AZ-6599-01	-0.486725	Wildtype
TCGA-AZ-6600-01	-0.536143	Wildtype
TCGA-AZ-6603-01	-0.527083	Wildtype
TCGA-AZ-6605-01	-0.321083	Wildtype
TCGA-AZ-6606-01	-0.519483	Wildtype
TCGA-AZ-6607-01	-0.0507144	Wildtype
TCGA-CA-5254-01	-0.357482	Wildtype
TCGA-CA-5255-01	-0.571572	Wildtype
TCGA-CA-5256-01	-0.397521	Wildtype
TCGA-CA-5797-01	-0.548064	Wildtype
TCGA-CA-6715-01	-0.597216	Wildtype
TCGA-CA-6716-01	-0.528513	Wildtype
TCGA-CA-6717-01	-0.355251	Wildtype
TCGA-CA-6718-01	-0.49802	Wildtype
TCGA-CA-6719-01	-0.57362	Wildtype
TCGA-CK-4947-01	-0.503544	Wildtype
TCGA-CK-4948-01	-0.546971	Wildtype
TCGA-CK-4950-01	-0.548801	Wildtype
TCGA-CK-4952-01	-0.504834	Wildtype
TCGA-CK-5912-01	-0.553539	Wildtype
TCGA-CK-5914-01	-0.503866	Wildtype
TCGA-CK-5915-01	-0.598621	Wildtype
TCGA-CK-6746-01	-0.322061	Wildtype
TCGA-CK-6748-01	-0.348462	Wildtype
TCGA-CK-6751-01	-0.525655	Wildtype
TCGA-CM-4743-01	-0.30936	Wildtype
TCGA-CM-4744-01	-0.473358	Wildtype
TCGA-CM-4747-01	-0.475251	Wildtype
TCGA-CM-4748-01	-0.498221	Wildtype
TCGA-CM-4750-01	-0.531169	Wildtype
TCGA-CM-4752-01	-0.515907	Wildtype
TCGA-CM-5341-01	-0.154152	Wildtype
TCGA-CM-5344-01	-0.427377	Wildtype
TCGA-CM-5348-01	-0.403172	Wildtype
TCGA-CM-5349-01	-0.439193	Wildtype
TCGA-CM-5860-01	-0.240205	Wildtype
TCGA-CM-5861-01	-0.278664	Wildtype
TCGA-CM-5862-01	-0.418953	Wildtype
TCGA-CM-5863-01	-0.453773	Wildtype
TCGA-CM-5864-01	-0.511194	Wildtype
TCGA-CM-5868-01	-0.491661	Wildtype
TCGA-CM-6161-01	-0.482682	Wildtype
TCGA-CM-6163-01	-0.4819	Wildtype
TCGA-CM-6164-01	-0.597946	Wildtype
TCGA-CM-6165-01	-0.486833	Wildtype
TCGA-CM-6166-01	-0.474359	Wildtype
TCGA-CM-6167-01	-0.0778421	Wildtype
TCGA-CM-6168-01	-0.416729	Wildtype
TCGA-CM-6169-01	-0.37988	Wildtype
TCGA-CM-6170-01	-0.486802	Wildtype
TCGA-CM-6171-01	-0.459682	Wildtype
TCGA-CM-6172-01	-0.456615	Wildtype
TCGA-CM-6675-01	-0.282949	Wildtype
TCGA-CM-6676-01	-0.511288	Wildtype
TCGA-CM-6677-01	-0.516225	Wildtype
TCGA-CM-6678-01	-0.471815	Wildtype
TCGA-CM-6679-01	-0.436269	Wildtype
TCGA-CM-6680-01	-0.487898	Wildtype
TCGA-D5-5537-01	-0.533525	Wildtype
TCGA-D5-5538-01	-0.496003	Wildtype
TCGA-D5-5539-01	-0.458361	Wildtype
TCGA-D5-5540-01	-0.328262	Wildtype
TCGA-D5-5541-01	-0.565102	Wildtype
TCGA-D5-6529-01	-0.410278	Wildtype
TCGA-D5-6530-01	-0.512019	Wildtype
TCGA-D5-6531-01	-0.540391	Wildtype
TCGA-D5-6532-01	-0.544624	Wildtype
TCGA-D5-6533-01	-0.584998	Wildtype
TCGA-D5-6534-01	-0.34636	Wildtype
TCGA-D5-6535-01	-0.540712	Wildtype
TCGA-D5-6536-01	-0.431319	Wildtype
TCGA-D5-6537-01	-0.529065	Wildtype
TCGA-D5-6538-01	-0.599644	Wildtype
TCGA-D5-6539-01	-0.536875	Wildtype
TCGA-D5-6541-01	-0.439267	Wildtype
TCGA-D5-6898-01	-0.623512	Wildtype
TCGA-D5-6920-01	-0.611297	Wildtype
TCGA-D5-6922-01	-0.607577	Wildtype
TCGA-D5-6924-01	-0.498735	Wildtype
TCGA-D5-6926-01	-0.534302	Wildtype
TCGA-D5-6927-01	-0.557234	Wildtype
TCGA-D5-6929-01	-0.473379	Wildtype
TCGA-D5-6931-01	-0.515465	Wildtype
TCGA-D5-6932-01	-0.518184	Wildtype
TCGA-D5-7000-01	-0.550447	Wildtype
TCGA-DM-A0X9-01	-0.588678	Wildtype
TCGA-DM-A0XD-01	-0.449867	Wildtype
TCGA-DM-A0XF-01	-0.5197	Wildtype
TCGA-DM-A1D0-01	-0.476906	Wildtype
TCGA-DM-A1D4-01	-0.543195	Wildtype
TCGA-DM-A1D6-01	-0.436888	Wildtype
TCGA-DM-A1D7-01	-0.549909	Wildtype
TCGA-DM-A1D8-01	-0.553527	Wildtype
TCGA-DM-A1D9-01	-0.513253	Wildtype
TCGA-DM-A1DA-01	-0.555642	Wildtype
TCGA-DM-A1DB-01	-0.662941	Wildtype
TCGA-DM-A1HA-01	-0.445297	Wildtype
TCGA-DM-A1HB-01	-0.424186	Wildtype
TCGA-DM-A280-01	-0.507998	Wildtype
TCGA-DM-A282-01	-0.517372	Wildtype
TCGA-DM-A285-01	-0.495593	Wildtype
TCGA-DM-A288-01	-0.543614	Wildtype
TCGA-DM-A28A-01	-0.591724	Wildtype
TCGA-DM-A28C-01	-0.565551	Wildtype
TCGA-DM-A28E-01	-0.604415	Wildtype
TCGA-DM-A28F-01	-0.603177	Wildtype
TCGA-DM-A28G-01	-0.557629	Wildtype
TCGA-DM-A28H-01	-0.569989	Wildtype
TCGA-DM-A28K-01	-0.505326	Wildtype
TCGA-DM-A28M-01	-0.512666	Wildtype
TCGA-F4-6459-01	-0.502364	Wildtype
TCGA-F4-6460-01	-0.530429	Wildtype
TCGA-F4-6461-01	-0.277435	Wildtype
TCGA-F4-6463-01	-0.421443	Wildtype
TCGA-F4-6569-01	-0.30822	Wildtype
TCGA-F4-6570-01	-0.426117	Wildtype
TCGA-F4-6703-01	-0.0553544	Wildtype
TCGA-F4-6704-01	-0.318981	Wildtype
TCGA-F4-6805-01	-0.447458	Wildtype
TCGA-F4-6806-01	-0.488281	Wildtype
TCGA-F4-6807-01	-0.379443	Wildtype
TCGA-F4-6808-01	-0.59673	Wildtype
TCGA-F4-6809-01	-0.473844	Wildtype
TCGA-F4-6854-01	-0.620298	Wildtype
TCGA-F4-6855-01	-0.344715	Wildtype
TCGA-F4-6856-01	-0.531436	Wildtype
TCGA-G4-6293-01	-0.520309	Wildtype
TCGA-G4-6294-01	-0.506476	Wildtype
TCGA-G4-6295-01	-0.606433	Wildtype
TCGA-G4-6297-01	-0.470614	Wildtype
TCGA-G4-6298-01	-0.575343	Wildtype
TCGA-G4-6303-01	-0.575337	Wildtype
TCGA-G4-6304-01	-0.624547	Wildtype
TCGA-G4-6306-01	-0.612327	Wildtype
TCGA-G4-6307-01	-0.588927	Wildtype
TCGA-G4-6309-01	-0.516094	Wildtype
TCGA-G4-6311-01	-0.510349	Wildtype
TCGA-G4-6315-01	-0.609416	Wildtype
TCGA-G4-6317-01	-0.507534	Wildtype
TCGA-G4-6320-01	-0.453255	Wildtype
TCGA-G4-6321-01	-0.475567	Wildtype
TCGA-G4-6322-01	-0.445287	Wildtype
TCGA-G4-6323-01	-0.461284	Wildtype
TCGA-G4-6626-01	-0.570495	Wildtype
TCGA-G4-6627-01	-0.47894	Wildtype
TCGA-NH-A50T-01	-0.594835	Wildtype
TCGA-NH-A50U-01	-0.600098	Wildtype
TCGA-NH-A50V-01	-0.392182	Wildtype
TCGA-NH-A6GA-01	-0.57825	Wildtype
TCGA-NH-A6GB-01	-0.546847	Wildtype
TCGA-NH-A6GC-01	-0.453034	Wildtype
TCGA-NH-A8F7-01	-0.627382	Wildtype
TCGA-NH-A8F8-01	-0.564281	Wildtype
TCGA-QG-A5YV-01	-0.62731	Wildtype
TCGA-QG-A5YW-01	-0.487913	Wildtype
TCGA-QG-A5YX-01	-0.604553	Wildtype
TCGA-QG-A5Z1-01	-0.542528	Wildtype
TCGA-QG-A5Z2-01	-0.528451	Wildtype
TCGA-QL-A97D-01	-0.593079	Wildtype
TCGA-RU-A8FL-01	-0.575799	Wildtype
TCGA-SS-A7HO-01	-0.552916	Wildtype
TCGA-T9-A92H-01	-0.512796	Wildtype
TCGA-AF-2687-01	-0.420216	Wildtype
TCGA-AF-2690-01	-0.331784	Wildtype
TCGA-AF-2691-01	-0.580499	Wildtype
TCGA-AF-2692-01	-0.560747	Wildtype
TCGA-AF-2693-01	-0.579495	Wildtype
TCGA-AF-3400-01	-0.291844	Wildtype
TCGA-AF-3911-01	-0.542502	Wildtype
TCGA-AF-4110-01	-0.481383	Wildtype
TCGA-AF-5654-01	-0.56032	Wildtype
TCGA-AF-6136-01	-0.567361	Wildtype
TCGA-AF-6655-01	-0.472612	Wildtype
TCGA-AF-6672-01	-0.467114	Wildtype
TCGA-AF-A56K-01	-0.49031	Wildtype
TCGA-AF-A56L-01	-0.537174	Wildtype
TCGA-AF-A56N-01	-0.470668	Wildtype
TCGA-AG-3574-01	-0.636064	Wildtype
TCGA-AG-3575-01	0.102062	Wildtype
TCGA-AG-3580-01	-0.567471	Wildtype
TCGA-AG-3581-01	-0.556396	Wildtype
TCGA-AG-3583-01	-0.581418	Wildtype
TCGA-AG-3584-01	-0.64066	Wildtype
TCGA-AG-3591-01	-0.403664	Wildtype
TCGA-AG-3592-01	-0.55544	Wildtype
TCGA-AG-3594-01	-0.475143	Wildtype
TCGA-AG-3598-01	-0.505144	Wildtype
TCGA-AG-3599-01	-0.548596	Wildtype
TCGA-AG-3602-01	-0.330549	Wildtype
TCGA-AG-3605-01	-0.574904	Wildtype
TCGA-AG-3725-01	-0.559213	Wildtype
TCGA-AG-3726-01	-0.579952	Wildtype
TCGA-AG-3727-01	-0.51558	Wildtype
TCGA-AG-3731-01	-0.358532	Wildtype
TCGA-AG-3732-01	-0.514564	Wildtype
TCGA-AG-3742-01	-0.478889	Wildtype
TCGA-AG-3878-01	-0.444011	Wildtype
TCGA-AG-3881-01	-0.425363	Wildtype
TCGA-AG-3882-01	-0.549021	Wildtype
TCGA-AG-3883-01	-0.413133	Wildtype
TCGA-AG-3885-01	-0.491488	Wildtype
TCGA-AG-3887-01	-0.554789	Wildtype
TCGA-AG-3890-01	-0.598747	Wildtype
TCGA-AG-3892-01	-0.423506	Wildtype
TCGA-AG-3893-01	-0.500286	Wildtype
TCGA-AG-3894-01	-0.525235	Wildtype
TCGA-AG-3896-01	-0.564792	Wildtype
TCGA-AG-3898-01	-0.491277	Wildtype
TCGA-AG-3901-01	-0.349644	Wildtype
TCGA-AG-3902-01	-0.63671	Wildtype
TCGA-AG-3909-01	-0.625328	Wildtype
TCGA-AG-4008-01	-0.416875	Wildtype
TCGA-AG-4015-01	-0.617332	Wildtype
TCGA-AG-4021-01	-0.437027	Wildtype
TCGA-AG-4022-01	-0.518105	Wildtype
TCGA-AG-A008-01	-0.621485	Wildtype
TCGA-AG-A00C-01	-0.578071	Wildtype
TCGA-AG-A00Y-01	-0.636062	Wildtype
TCGA-AG-A011-01	-0.619387	Wildtype
TCGA-AG-A015-01	-0.549155	Wildtype
TCGA-AG-A016-01	-0.653655	Wildtype
TCGA-AG-A01J-01	-0.65894	Wildtype
TCGA-AG-A01L-01	-0.634612	Wildtype
TCGA-AG-A01N-01	-0.616073	Wildtype
TCGA-AG-A01W-01	-0.624961	Wildtype
TCGA-AG-A01Y-01	-0.627772	Wildtype
TCGA-AG-A020-01	-0.563526	Wildtype
TCGA-AG-A026-01	-0.608144	Wildtype
TCGA-AG-A02N-01	-0.556582	Wildtype
TCGA-AG-A02X-01	-0.526741	Wildtype
TCGA-AG-A032-01	-0.543075	Wildtype
TCGA-AH-6544-01	-0.455251	Wildtype
TCGA-AH-6547-01	-0.433185	Wildtype
TCGA-AH-6643-01	-0.430931	Wildtype
TCGA-AH-6644-01	-0.410334	Wildtype
TCGA-AH-6897-01	-0.551905	Wildtype
TCGA-AH-6903-01	-0.565258	Wildtype
TCGA-CI-6619-01	-0.512144	Wildtype
TCGA-CI-6620-01	-0.492575	Wildtype
TCGA-CI-6621-01	-0.52395	Wildtype
TCGA-CI-6622-01	-0.634985	Wildtype
TCGA-CI-6623-01	-0.513091	Wildtype
TCGA-CI-6624-01	-0.543942	Wildtype
TCGA-CL-4957-01	-0.548043	Wildtype
TCGA-CL-5917-01	-0.564706	Wildtype
TCGA-CL-5918-01	-0.56349	Wildtype
TCGA-DC-4745-01	-0.503391	Wildtype
TCGA-DC-4749-01	-0.542363	Wildtype
TCGA-DC-5337-01	-0.437149	Wildtype
TCGA-DC-5869-01	-0.470043	Wildtype
TCGA-DC-6154-01	-0.505044	Wildtype
TCGA-DC-6155-01	-0.481691	Wildtype
TCGA-DC-6157-01	-0.581506	Wildtype
TCGA-DC-6158-01	-0.454641	Wildtype
TCGA-DC-6160-01	-0.515308	Wildtype
TCGA-DC-6681-01	-0.56894	Wildtype
TCGA-DC-6682-01	-0.428637	Wildtype
TCGA-DC-6683-01	-0.550583	Wildtype
TCGA-DT-5265-01	-0.33691	Wildtype
TCGA-DY-A0XA-01	-0.549939	Wildtype
TCGA-DY-A1DC-01	-0.480798	Wildtype
TCGA-DY-A1DD-01	-0.599768	Wildtype
TCGA-DY-A1DF-01	-0.508087	Wildtype
TCGA-DY-A1DG-01	-0.50425	Wildtype
TCGA-DY-A1H8-01	-0.57262	Wildtype
TCGA-EF-5830-01	-0.558464	Wildtype
TCGA-EI-6506-01	-0.590525	Wildtype
TCGA-EI-6507-01	-0.409907	Wildtype
TCGA-EI-6508-01	-0.596443	Wildtype
TCGA-EI-6509-01	-0.472866	Wildtype
TCGA-EI-6510-01	-0.557199	Wildtype
TCGA-EI-6511-01	-0.506868	Wildtype
TCGA-EI-6512-01	-0.533488	Wildtype
TCGA-EI-6513-01	-0.598601	Wildtype
TCGA-EI-6514-01	-0.451712	Wildtype
TCGA-EI-6881-01	-0.5769	Wildtype
TCGA-EI-6882-01	-0.50706	Wildtype
TCGA-EI-6883-01	-0.530231	Wildtype
TCGA-EI-6884-01	-0.508636	Wildtype
TCGA-EI-6885-01	-0.565895	Wildtype
TCGA-EI-6917-01	-0.44424	Wildtype
TCGA-EI-7002-01	-0.533076	Wildtype
TCGA-F5-6464-01	-0.397366	Wildtype
TCGA-F5-6465-01	-0.451588	Wildtype
TCGA-F5-6571-01	-0.478345	Wildtype
TCGA-F5-6702-01	-0.299497	Wildtype
TCGA-F5-6810-01	-0.480997	Wildtype
TCGA-F5-6811-01	-0.312625	Wildtype
TCGA-F5-6812-01	-0.390639	Wildtype
TCGA-F5-6813-01	-0.539936	Wildtype
TCGA-F5-6814-01	-0.553628	Wildtype
TCGA-F5-6861-01	-0.619577	Wildtype
TCGA-F5-6863-01	-0.616974	Wildtype
TCGA-F5-6864-01	-0.527844	Wildtype
TCGA-G5-6641-01	-0.528693	Wildtype

## Sheet: S. Fig. 5
S. Fig. 5
ECL			ECL/colormetric overlay

[truncated: 9 more sheets: S. Fig. 6, S.Fig. 7, S. Fig. 8, S. Fig. 9, S. Fig. 10, S. Fig. 11, S. Fig. 12, S. Fig. 13, S. Fig. 15]
